# Supplementary material for: Landscape and dynamics of single tumor and immune cells in early and advanced‐stage lung adenocarcinoma
Source: Clin Transl Med. 2021 Mar 9;11(3):e350. doi: 10.1002/ctm2.350 (PMC7943914; doi:10.1002/ctm2.350)
Supplement: Supplementary file 2 — Supporting Information [file CTM2-11-e350-s016.xlsx]

## Sheet: Normal Lung Tissue
gene	p_val	avg_logFC	pct.1	pct.2	p_val_adj	cluster
HBB	0	1.77322	0.261	0.058	0	Normal
S100A8	0	1.56504	0.331	0.149	0	Normal
SFTPC	0	1.55248	0.626	0.283	0	Normal
HLA-DRB5	0	1.08968	0.444	0.133	0	Normal
CCL3	0	0.97924	0.358	0.202	0	Normal
TIMP1	0	0.928539	0.475	0.246	0	Normal
S100A9	0	0.873811	0.399	0.33	0	Normal
CCL18	0	0.853318	0.262	0.138	0	Normal
MTRNR2L12	0	0.801565	0.37	0.048	0	Normal
MTRNR2L8	0	0.781649	0.316	0.022	0	Normal
AC090498.1	0	0.713195	0.561	0.504	0	Normal
FCER1G	0	0.649939	0.532	0.329	0	Normal
NKG7	0	0.64602	0.352	0.224	0	Normal
GNLY	0	0.64432	0.306	0.14	0	Normal
CCL4	0	0.628828	0.518	0.33	0	Normal
NBEAL1	0	0.601131	0.485	0.251	0	Normal
S100A4	0	0.597085	0.85	0.741	0	Normal
EMP3	0	0.541567	0.658	0.505	0	Normal
RPL7	0	0.502942	0.931	0.893	0	Normal
FCGR3A	0	0.50129	0.312	0.185	0	Normal
SFTPA1	1.51822e-116	0.728205	0.263	0.221	3.56539e-112	Normal
SFTPA2	5.06321e-49	0.628984	0.265	0.238	1.18904e-44	Normal

## Sheet: Early LUAD
gene	p_val	avg_logFC	pct.1	pct.2	p_val_adj
SCGB3A1	0	2.71213	0.653	0.21	0
SCGB3A2	0	2.09458	0.525	0.126	0
SCGB1A1	0	1.51311	0.407	0.147	0
MT1X	0	1.07783	0.443	0.309	0
ELF3	0	0.862126	0.461	0.296	0
RPL17	0	0.850739	0.776	0.492	0
MT1E	0	0.850258	0.449	0.282	0
CREM	0	0.801217	0.526	0.355	0
RPL41	0	0.743304	0.99	0.842	0
RPS10	0	0.728421	0.925	0.777	0
GABARAP	0	0.722441	0.474	0.201	0
MT2A	0	0.700484	0.733	0.664	0
RPL36A	0	0.686393	0.877	0.711	0
NAPSA	0	0.650458	0.381	0.207	0
HNRNPH1	0	0.646382	0.622	0.409	0
KRT8	0	0.639449	0.328	0.189	0
WFDC2	0	0.632214	0.36	0.204	0
FOLR1	0	0.615523	0.255	0.122	0
ERRFI1	0	0.60003	0.325	0.172	0
RPL39	0	0.586451	0.974	0.793	0
ZFP36L2	0	0.555711	0.725	0.576	0
SFTPB	0	0.552761	0.284	0.149	0
C8orf4	2.23642e-157	0.53998	0.256	0.212	5.252e-153
RPS21	0	0.52722	0.939	0.844	0
FOSB	0	0.509713	0.646	0.444	0
SNHG25	0	0.507619	0.356	0.177	0

## Sheet: Advanced LUAD
gene	p_val	avg_logFC	pct.1	pct.2	p_val_adj
SPP1	0	1.74261	0.33	0.081	0
TNFSF10	0	1.35261	0.711	0.395	0
IGLC3	0	1.31443	0.303	0.073	0
IGKC	0	1.1666	0.775	0.367	0
IFI27	0	1.0734	0.604	0.294	0
IGLC2	0	1.06379	0.478	0.174	0
IFI6	0	0.903978	0.628	0.356	0
IGHG1	0	0.848518	0.251	0.062	0
MX1	0	0.840494	0.396	0.136	0
VMP1	0	0.813718	0.599	0.415	0
IGHA1	0	0.808211	0.421	0.194	0
IFI44L	0	0.793069	0.378	0.105	0
ISG15	0	0.754054	0.432	0.178	0
HSPA1A	0	0.75281	0.788	0.597	0
GAPDH	0	0.726448	0.939	0.871	0
KRT19	0	0.705788	0.383	0.195	0
VEGFA	0	0.705539	0.371	0.182	0
JUND	0	0.69624	0.575	0.55	0
FN1	0	0.693241	0.306	0.213	0
RNF213	0	0.675564	0.547	0.322	0
LGALS3BP	0	0.668437	0.475	0.301	0
MDK	0	0.665782	0.342	0.137	0
PSMB9	0	0.655764	0.656	0.423	0
APOE	1.17899e-285	0.64282	0.439	0.337	2.76875e-281
EPCAM	0	0.626773	0.304	0.155	0
STAT1	0	0.61046	0.445	0.2	0
GBP1	0	0.602445	0.32	0.121	0
STMN1	7.65667e-166	0.593124	0.332	0.279	1.79809e-161
MARCKS	0	0.584364	0.335	0.143	0
PARP14	0	0.5465	0.44	0.202	0
CD81	0	0.546306	0.494	0.387	0
ID3	0	0.543641	0.342	0.245	0
SOX4	0	0.542555	0.397	0.234	0
HSPA6	0	0.533454	0.288	0.152	0
OAS1	0	0.520907	0.329	0.111	0
MUC1	0	0.520261	0.327	0.22	0
IFI16	0	0.517713	0.614	0.392	0
