# Supplementary material for: Landscape and dynamics of single tumor and immune cells in early and advanced‐stage lung adenocarcinoma
Source: Clin Transl Med. 2021 Mar 9;11(3):e350. doi: 10.1002/ctm2.350 (PMC7943914; doi:10.1002/ctm2.350)
Supplement: Supplementary file 3 — Supporting Information [file CTM2-11-e350-s013.xlsx]

## Sheet: Total 
Pathway	Early LUAD	Advanced LUAD	Normal Lung Tissue
Glycolysis / Gluconeogenesis	0.912256	1.13135	0.956391
Citrate cycle (TCA cycle)	0.975774	1.04123	0.982998
Pentose phosphate pathway	0.966441	1.06845	0.965104
Pentose and glucuronate interconversions	0.989916	1.02852	0.981569
Fructose and mannose metabolism	0.978139	1.0425	0.979365
Galactose metabolism	0.984917	1.03609	0.978989
Ascorbate and aldarate metabolism	0.984877	1.01993	0.995196
Starch and sucrose metabolism	0.986728	1.02978	0.983497
Amino sugar and nucleotide sugar metabolism	0.984813	1.02593	0.989258
Pyruvate metabolism	0.972894	1.04195	0.985156
Glyoxylate and dicarboxylate metabolism	0.974231	1.04277	0.982998
Propanoate metabolism	0.980308	1.02929	0.990399
Butanoate metabolism	0.993751	1.01089	0.995364
Inositol phosphate metabolism	0.996235	1.0117	0.992069
Oxidative phosphorylation	0.936459	1.10918	0.954363
Nitrogen metabolism	0.990267	1.01305	0.99668
Sulfur metabolism	0.992594	1.01452	0.992889
Fatty acid biosynthesis	1.00893	1.00722	0.983848
Fatty acid elongation	0.985901	1.02274	0.991357
Fatty acid degradation	0.984776	1.02146	0.993762
Synthesis and degradation of ketone bodies	0.98842	1.01623	0.995346
Steroid biosynthesis	0.979742	1.01955	NA
Primary bile acid biosynthesis	0.993	1.01275	0.994248
Steroid hormone biosynthesis	0.991653	1.02489	0.983455
Glycerolipid metabolism	0.987454	1.02924	0.983302
Glycerophospholipid metabolism	0.994794	1.01596	0.989248
Ether lipid metabolism	0.997826	1.02121	0.980964
Sphingolipid metabolism	0.993443	1.02405	0.982508
Arachidonic acid metabolism	0.973993	1.02118	1.00483
Linoleic acid metabolism	0.975381	0.994889	1.02973
alpha-Linolenic acid metabolism	0.97327	NA	1.02533
Biosynthesis of unsaturated fatty acids	0.97663	1.0161	1.00727
Purine metabolism	0.990684	1.02523	0.984084
Pyrimidine metabolism	0.984566	1.03757	0.977861
Alanine, aspartate and glutamate metabolism	0.990717	1.02567	0.983617
Glycine, serine and threonine metabolism	0.988566	1.01383	0.997601
Cysteine and methionine metabolism	0.980325	1.0466	0.973075
Valine, leucine and isoleucine degradation	0.988727	1.01902	0.99225
Lysine degradation	0.992379	1.0258	0.981822
Arginine biosynthesis	0.992439	1.02684	0.980724
Arginine and proline metabolism	0.98239	1.05448	0.963125
Histidine metabolism	0.987754	1.02084	0.991401
Tyrosine metabolism	0.976104	1.03259	0.991308
Phenylalanine metabolism	0.943263	1.08029	0.976444
Tryptophan metabolism	0.977974	1.0271	0.994931
Phenylalanine, tyrosine and tryptophan biosynthesis	0.97596	1.0572	0.966842
beta-Alanine metabolism	0.988121	1.01769	0.994194
Taurine and hypotaurine metabolism	NA	1.00514	0.994769
Phosphonate and phosphinate metabolism	1.0013	1.00283	0.995868
Selenocompound metabolism	0.995453	1.00913	0.995414
Glutathione metabolism	0.977874	1.04554	0.976586
N-Glycan biosynthesis	0.980116	1.03462	0.985268
Mucin type O-glycan biosynthesis	0.989022	1.03264	0.978338
Mannose type O-glycan biosynthesis	0.999811	1.00374	0.996451
Other types of O-glycan biosynthesis	0.998425	1.01285	0.988725
Glycosaminoglycan biosynthesis - chondroitin sulfate / dermatan sulfate	0.991938	1.01544	0.992622
Glycosaminoglycan biosynthesis - heparan sulfate / heparin	0.997491	1.00797	0.994542
Glycosaminoglycan biosynthesis - keratan sulfate	1.00547	1.00426	0.990265
Glycosaminoglycan degradation	0.975432	1.0558	0.968766
Glycosylphosphatidylinositol (GPI)-anchor biosynthesis	0.994116	1.01305	0.992836
Glycosphingolipid biosynthesis - lacto and neolacto series	NA	1.01508	0.985431
Glycosphingolipid biosynthesis - globo and isoglobo series	0.988729	1.0148	0.996467
Glycosphingolipid biosynthesis - ganglio series	0.991264	1.01884	0.989897
Other glycan degradation	0.981299	1.0381	0.980598
Thiamine metabolism	0.988645	1.02198	0.989375
Riboflavin metabolism	0.957082	1.02494	1.01798
Vitamin B6 metabolism	0.981128	1.04248	0.976389
Nicotinate and nicotinamide metabolism	0.975031	1.04081	0.984156
Pantothenate and CoA biosynthesis	0.992265	1.01896	0.988774
Folate biosynthesis	0.994911	1.01353	0.991555
One carbon pool by folate	0.992487	1.01075	0.99676
Retinol metabolism	0.998751	1.00563	0.995623
Porphyrin and chlorophyll metabolism	0.966053	1.0665	0.967446
Ubiquinone and other terpenoid-quinone biosynthesis	0.974565	1.05432	0.971119
Terpenoid backbone biosynthesis	0.976972	1.03784	0.985189
Neomycin, kanamycin and gentamicin biosynthesis	0.993338	1.01481	0.991848
Metabolism of xenobiotics by cytochrome P450	0.977032	1.0358	0.987171
Drug metabolism - cytochrome P450	0.989232	1.02378	0.986993
Drug metabolism - other enzymes	0.969178	1.04593	0.98489

## Sheet: Advance  LUAD
Pathway	T cells	Cancer	Alveolar	Endothelial	Myeloid	Mast cells	Fibroblast	Epithelial cells	B cells
Glycolysis / Gluconeogenesis	0.753778	1.34087	1.49273	0.841861	1.17315	0.786935	1.07355	NA	0.719917
Citrate cycle (TCA cycle)	0.900195	1.09601	1.17582	0.943061	1.04468	0.914749	1.01808	1.10874	0.900079
Pentose phosphate pathway	0.859605	1.18721	1.15087	0.909369	1.11405	0.892635	0.983242	1.18126	0.857195
Pentose and glucuronate interconversions	0.881118	1.16963	1.12499	0.903467	1.1044	0.904988	1.03557	1.09591	0.881761
Fructose and mannose metabolism	0.939647	1.10161	1.07924	0.967941	1.02769	0.949636	1.0078	1.0472	0.938262
Galactose metabolism	0.922707	1.12086	1.08061	0.953298	1.13254	0.934132	NA	NA	0.915409
Ascorbate and aldarate metabolism	0.849001	1.22497	1.1277	0.896738	1.12275	0.862268	NA	1.20373	0.84886
Starch and sucrose metabolism	0.93572	1.12062	1.09298	NA	1.01942	0.94101	0.98312	1.05541	0.931326
Amino sugar and nucleotide sugar metabolism	0.926746	1.06883	1.04984	0.972452	1.07195	0.941462	1.04587	1.06501	0.930205
Pyruvate metabolism	0.892229	1.11986	1.17598	0.937407	1.0404	0.905468	1.02777	1.11577	0.887133
Glyoxylate and dicarboxylate metabolism	0.919356	1.09264	1.10674	0.952475	1.04653	0.933764	1.03823	1.06769	0.920738
Propanoate metabolism	0.923849	1.06361	1.13793	0.951618	1.01053	0.936086	1.02699	1.0988	0.921809
Butanoate metabolism	0.955127	1.06173	1.05095	0.978948	NA	0.96127	1.01664	1.06486	0.954289
Inositol phosphate metabolism	0.975239	1.03814	1.01526	1.00619	1.00385	0.980462	1.0075	1.02313	0.975445
Oxidative phosphorylation	0.653182	1.33484	1.32288	0.853692	1.15949	0.729883	1.21634	1.39126	0.671443
Nitrogen metabolism	0.899244	1.18165	1.1335	1.20045	NA	0.900415	0.950666	NA	0.898988
Sulfur metabolism	0.925245	1.05385	1.03292	0.972605	1.05204	0.931414	1.09944	1.08045	0.92431
Fatty acid biosynthesis	0.934947	1.09182	1.0448	0.965886	1.07744	NA	0.973734	NA	0.935357
Fatty acid elongation	0.915218	1.09548	1.05246	NA	1.09762	0.940145	NA	1.06478	0.91383
Fatty acid degradation	0.90654	1.09763	1.06319	0.96499	1.07743	0.960344	NA	1.107	0.909769
Synthesis and degradation of ketone bodies	0.941913	1.06128	1.07225	0.97615	0.96893	0.947602	1.03938	1.11183	0.940238
Steroid biosynthesis	0.910424	1.13538	1.13033	0.933157	1.11336	0.916188	0.943723	1.10276	0.907563
Primary bile acid biosynthesis	0.884616	1.13182	1.06703	0.938142	1.20918	0.910991	NA	1.08661	0.881646
Steroid hormone biosynthesis	0.893073	1.20388	1.11032	0.922113	0.974334	0.908081	0.956653	1.23681	0.895593
Glycerolipid metabolism	0.904706	1.16577	1.03737	NA	1.10146	0.918742	0.963521	1.11236	0.911879
Glycerophospholipid metabolism	0.936354	1.08968	1.04401	0.983381	1.03095	0.953801	0.981837	1.10424	0.939354
Ether lipid metabolism	0.906009	1.09346	1.073	1.06801	1.09176	0.927343	NA	NA	0.906344
Sphingolipid metabolism	0.916071	1.09371	1.03467	0.977589	1.06164	0.957028	NA	1.12489	0.918719
Arachidonic acid metabolism	0.866499	1.09083	1.03822	0.963245	1.12505	1.11903	0.96023	1.09732	0.867004
Linoleic acid metabolism	0.884772	1.28906	1.1119	0.934959	NA	0.890654	0.95473	1.18662	0.880908
alpha-Linolenic acid metabolism	0.899075	1.25122	1.07025	0.94521	1.01925	0.915139	0.962243	1.14278	0.896607
Biosynthesis of unsaturated fatty acids	0.924553	1.1234	1.05679	0.964489	1.05262	0.950285	NA	1.08088	0.927961
Purine metabolism	0.905831	1.12369	1.09824	0.972456	NA	0.92408	1.03547	1.12312	0.904577
Pyrimidine metabolism	0.908972	1.10289	1.10144	0.976376	1.01717	0.925517	1.0463	1.10588	0.90509
Alanine, aspartate and glutamate metabolism	0.934859	1.1194	1.06593	0.964569	0.991782	0.940868	NA	1.11345	0.93458
Glycine, serine and threonine metabolism	0.955214	1.044	1.05841	0.975065	1.04247	0.967315	1.04034	NA	0.954648
Cysteine and methionine metabolism	0.8898	1.17475	1.16071	0.935251	1.05084	0.909779	1.0281	1.07203	0.886023
Valine, leucine and isoleucine degradation	0.947219	1.0817	1.07653	0.97368	1.02924	0.957889	1.0102	1.03105	0.947465
Lysine degradation	0.944594	1.09173	1.06267	NA	0.992415	0.959326	1.01371	1.05335	0.944267
Arginine biosynthesis	0.947989	1.11485	1.01845	NA	0.979873	0.952965	NA	1.08962	0.947604
Arginine and proline metabolism	0.865132	1.16378	1.05902	0.915235	1.01895	0.890432	1.06967	1.27872	0.870053
Histidine metabolism	0.861731	1.13952	1.04639	0.892398	1.27502	0.876479	NA	1.19033	0.862625
Tyrosine metabolism	0.855966	1.21545	1.04857	0.915271	1.06337	0.877063	1.06562	1.20571	0.859227
Phenylalanine metabolism	0.708858	1.59459	1.091	0.817519	1.04343	0.742061	1.12148	1.31687	0.724315
Tryptophan metabolism	0.879001	1.14214	1.21513	NA	1.09775	0.887641	0.940157	NA	0.879208
Phenylalanine, tyrosine and tryptophan biosynthesis	0.941349	NA	1.03391	0.955982	1.29692	0.957989	NA	NA	0.940529
beta-Alanine metabolism	0.901621	1.06556	1.104	0.955252	1.10478	0.915494	1.01592	1.12863	0.905422
Taurine and hypotaurine metabolism	0.978326	1.02281	1.00757	NA	0.986618	0.979164	1.05666	NA	0.978962
Phosphonate and phosphinate metabolism	0.96638	1.01616	1.01594	0.985151	1.01982	NA	1.01677	1.04829	0.966323
Selenocompound metabolism	0.960005	1.05199	1.0745	0.985742	NA	0.963804	NA	1.04789	0.961116
Glutathione metabolism	0.869864	1.14942	1.14241	NA	1.09503	0.885274	1.01912	1.10165	0.871168
N-Glycan biosynthesis	0.912103	1.10552	1.07039	NA	1.02798	0.927451	1.05477	1.06589	0.934874
Mucin type O-glycan biosynthesis	0.929046	1.19627	1.06357	0.965561	0.971501	0.950065	1.01702	1.05042	0.928222
Mannose type O-glycan biosynthesis	0.978964	1.03638	1.0386	0.98723	0.991913	0.979168	1.01841	NA	0.980085
Other types of O-glycan biosynthesis	0.969958	1.04229	1.02849	1.01852	1.00793	0.974091	1.00664	NA	0.977564
Glycosaminoglycan biosynthesis - chondroitin sulfate / dermatan sulfate	0.966054	1.01546	NA	NA	1.03416	0.972854	1.10843	NA	0.965842
Glycosaminoglycan biosynthesis - heparan sulfate / heparin	0.97753	1.01826	1.01061	1.00961	0.993568	0.980935	1.03366	1.01776	0.978904
Glycosaminoglycan biosynthesis - keratan sulfate	0.966101	1.03943	1.0318	0.979626	NA	0.968549	1.019	1.06162	0.969342
Glycosaminoglycan degradation	0.875605	1.33991	0.980456	0.922292	1.05915	0.930969	0.951866	1.18271	0.876189
Glycosylphosphatidylinositol (GPI)-anchor biosynthesis	0.955746	1.05792	1.04838	0.979741	0.988328	0.961179	1.01677	1.07813	0.957751
Glycosphingolipid biosynthesis - lacto and neolacto series	0.920857	1.05103	1.0622	0.960419	1.10389	0.944865	1.02839	1.0735	0.921135
Glycosphingolipid biosynthesis - globo and isoglobo series	0.913492	1.05778	NA	0.955905	1.31376	0.947313	NA	NA	0.917828
Glycosphingolipid biosynthesis - ganglio series	0.916035	1.28376	NA	0.945265	1.05379	0.928698	0.97704	NA	0.917166
Other glycan degradation	0.929795	1.10847	1.04432	0.956888	1.10984	0.946589	NA	NA	0.935948
Thiamine metabolism	0.915678	1.15461	1.13967	0.952417	0.952481	0.919317	0.987262	1.14221	0.917107
Riboflavin metabolism	0.841612	1.11389	1.10643	0.882796	1.50306	0.875052	0.930139	NA	0.841756
Vitamin B6 metabolism	0.917316	1.06756	1.06115	0.941973	1.16722	0.932163	0.981373	1.07089	0.926117
Nicotinate and nicotinamide metabolism	0.904388	1.1046	1.06827	NA	1.14055	0.916619	0.983517	1.06834	0.929493
Pantothenate and CoA biosynthesis	0.946059	1.12893	1.05935	0.971922	1.01549	0.955453	NA	NA	0.946939
Folate biosynthesis	0.920143	1.13684	1.0547	0.954751	NA	0.923034	1.02286	1.14574	0.920499
One carbon pool by folate	0.968314	1.04254	1.09331	0.978126	1.02602	0.966853	NA	NA	0.964152
Retinol metabolism	0.909668	1.05853	1.02371	0.959454	1.0154	0.927305	0.978292	1.30875	0.9096
Porphyrin and chlorophyll metabolism	0.918555	1.10886	1.05588	0.952195	1.10571	0.931214	NA	1.09052	0.920479
Ubiquinone and other terpenoid-quinone biosynthesis	0.895159	1.2269	1.03295	0.950065	0.985457	0.906887	1.1766	NA	0.905004
Terpenoid backbone biosynthesis	0.916714	1.16844	1.1411	0.969844	0.973987	0.928321	0.978264	1.09151	0.915108
Metabolism of xenobiotics by cytochrome P450	0.774925	1.27577	1.11431	0.887288	NA	0.792066	1.05759	1.52801	0.772926
Drug metabolism - cytochrome P450	0.75696	1.36798	1.16419	0.92041	1.07905	0.781708	NA	1.40973	0.75387
Drug metabolism - other enzymes	0.867892	1.13551	1.1339	0.972122	1.09399	0.88248	1.07	1.10264	0.862578

## Sheet: Early LUAD
Pathway	T cells	Cancer	Alveolar	Endothelial	Myeloid	Mast cells	Fibroblast	Epithelial cells	B cells	Dendritic cell
Glycolysis / Gluconeogenesis	0.897509	1.24942	1.03803	NA	1.3677	0.872108	NA	0.888207	0.857855	0.83184
Citrate cycle (TCA cycle)	0.963326	1.10172	NA	0.991749	1.06219	0.963929	NA	NA	0.963139	0.957187
Pentose phosphate pathway	0.914675	1.23265	1.02632	0.955303	1.20552	0.922337	0.961605	0.954049	0.914954	0.912588
Pentose and glucuronate interconversions	0.926964	1.23438	1.04553	0.950897	1.12248	0.930192	0.980013	0.962181	0.92393	0.923427
Fructose and mannose metabolism	0.962273	1.12228	1.01266	0.982079	1.06938	0.96266	0.993972	0.981171	0.959656	0.95387
Galactose metabolism	0.972867	1.05413	NA	0.984644	1.10883	0.969788	NA	0.979707	0.969687	0.962546
Ascorbate and aldarate metabolism	0.919533	1.18478	1.01942	0.952915	1.15027	0.925385	NA	NA	0.919466	0.927504
Starch and sucrose metabolism	0.984965	1.04134	1.00584	0.991787	1.03759	0.98297	0.996737	NA	0.980449	0.979909
Amino sugar and nucleotide sugar metabolism	0.970079	1.05728	NA	NA	1.05241	0.974886	1.01462	0.993633	0.971425	0.96773
Pyruvate metabolism	0.957549	1.117	1.02225	0.986777	1.07057	0.95415	NA	0.990501	0.950631	0.944683
Glyoxylate and dicarboxylate metabolism	0.968951	1.08079	1.01581	0.98775	1.04351	0.970796	NA	0.992495	0.969943	0.966599
Propanoate metabolism	0.968664	1.11277	1.01517	0.991872	1.05003	0.963387	1.00941	0.980385	0.956988	0.951326
Butanoate metabolism	0.987783	1.0362	1.00298	0.996161	1.01004	0.98843	1.00338	NA	0.987532	0.986822
Inositol phosphate metabolism	0.99067	1.03499	NA	NA	1.01103	0.98946	NA	0.994277	0.989764	0.986368
Oxidative phosphorylation	0.79675	1.36672	1.11043	0.972219	1.34682	0.820066	1.03452	NA	0.811278	0.744933
Nitrogen metabolism	0.935316	1.09447	NA	0.966595	1.22959	0.974567	0.96677	0.972231	0.932903	0.9313
Sulfur metabolism	0.966309	1.06628	1.01348	0.986015	1.06179	0.96572	1.02974	0.983179	0.964307	0.963189
Fatty acid biosynthesis	0.949956	1.25981	1.0108	0.965129	1.01374	0.971493	0.958763	0.970637	0.949693	0.949981
Fatty acid elongation	0.965777	1.04361	NA	NA	1.1196	0.972035	0.992315	0.992303	0.962587	0.957392
Fatty acid degradation	0.962084	1.09241	1.0194	0.988826	1.05747	0.974607	0.989338	NA	0.963341	0.959029
Synthesis and degradation of ketone bodies	0.984055	1.04995	NA	NA	NA	0.984098	1.01499	1.00683	0.983164	0.982917
Steroid biosynthesis	0.962322	1.07461	1.04064	0.970748	1.09494	0.960767	0.968729	NA	0.960145	0.957216
Primary bile acid biosynthesis	0.917078	1.17142	1.01953	0.964266	1.24859	0.922775	0.980907	0.950482	0.913051	0.911897
Steroid hormone biosynthesis	0.94287	1.15651	1.03024	0.967441	1.0333	0.948596	NA	NA	0.946093	0.977277
Glycerolipid metabolism	0.961025	1.09141	1.01343	NA	1.08101	0.962064	0.984213	0.989432	0.963675	0.957816
Glycerophospholipid metabolism	0.97639	1.04952	1.00716	0.994018	1.04162	0.979972	0.990013	1.00987	0.977414	0.97402
Ether lipid metabolism	0.957406	1.07251	1.00638	1.02372	1.09344	0.96322	0.988695	0.982414	0.958501	0.953714
Sphingolipid metabolism	0.957703	1.10406	1.00965	0.983991	1.05949	0.97479	0.985008	1.0105	0.959696	0.955117
Arachidonic acid metabolism	0.92013	1.07787	NA	0.975407	1.13806	1.05969	NA	0.98242	0.921325	0.91291
Linoleic acid metabolism	0.95177	1.14797	1.07839	0.98324	1.01683	0.952014	0.967535	NA	0.950413	0.949785
alpha-Linolenic acid metabolism	0.965241	1.1113	1.04228	0.984967	1.02572	0.966573	0.980834	NA	0.964262	0.963404
Biosynthesis of unsaturated fatty acids	0.971671	1.06222	1.00753	0.992009	1.05333	0.978607	0.993691	NA	0.971632	0.967009
Purine metabolism	0.959961	1.12221	1.02152	NA	1.03408	0.958711	NA	0.992705	0.959505	0.950078
Pyrimidine metabolism	0.958885	1.08353	1.02093	NA	1.06836	0.960277	NA	NA	0.959498	0.948953
Alanine, aspartate and glutamate metabolism	0.977507	1.08795	1.02206	0.994053	NA	0.976811	0.989122	NA	0.976573	0.974674
Glycine, serine and threonine metabolism	0.985884	1.03839	NA	0.994908	1.034	0.988085	1.00859	0.987927	0.983216	0.980449
Cysteine and methionine metabolism	0.95683	1.15666	1.03384	0.977035	1.06234	0.951883	NA	0.97503	0.948813	0.938657
Valine, leucine and isoleucine degradation	0.980369	1.05867	1.00769	0.993415	1.02733	0.980919	NA	0.993798	0.980733	0.97853
Lysine degradation	0.984979	1.07273	1.00351	NA	1.00572	0.981906	0.994389	0.99265	0.987288	0.976247
Arginine biosynthesis	0.971084	1.10701	1.0482	NA	0.991747	0.971149	0.983479	0.991511	0.969335	0.968372
Arginine and proline metabolism	0.949208	1.12047	1.02513	0.975973	1.02762	0.950824	NA	1.05342	0.950484	0.941961
Histidine metabolism	0.945358	1.07491	1.01959	0.963164	1.16796	0.957138	0.980757	NA	0.945916	0.946915
Tyrosine metabolism	0.939281	1.1272	1.04156	0.978987	1.06746	0.947439	NA	NA	0.944336	0.944104
Phenylalanine metabolism	0.854121	1.37162	1.14727	0.943662	NA	0.878423	NA	NA	0.880468	0.879541
Tryptophan metabolism	0.95688	1.03853	1.01489	0.982506	1.10276	0.967436	1.03227	0.991525	0.958332	0.954875
Phenylalanine, tyrosine and tryptophan biosynthesis	0.985201	1.05489	NA	NA	1.03715	0.984422	0.988561	0.987463	0.987929	0.983462
beta-Alanine metabolism	0.954521	1.08775	1.01003	0.984187	1.09922	0.954769	0.992424	1.01017	0.957545	0.94939
Taurine and hypotaurine metabolism	0.9881	1.0461	NA	NA	0.991951	0.987856	1.01654	0.993107	0.988046	0.987616
Phosphonate and phosphinate metabolism	0.978335	1.02398	1.03574	0.98417	1.02369	0.983082	NA	NA	0.985467	0.977334
Selenocompound metabolism	0.988975	1.0465	NA	NA	1.00677	0.988903	0.99446	NA	0.989136	0.988881
Glutathione metabolism	0.90903	1.15603	1.01851	0.986346	1.14145	0.942642	1.02037	1.01393	0.909884	0.901806
N-Glycan biosynthesis	0.966037	1.07286	1.00915	1.00712	1.03636	0.96848	1.00663	NA	0.976853	0.958703
Mucin type O-glycan biosynthesis	0.977767	1.08893	1.01281	0.991998	NA	0.980821	0.990371	1.00639	0.977666	0.975419
Mannose type O-glycan biosynthesis	0.995447	1.01571	1.00279	0.997783	1.00505	0.99476	1.00133	NA	0.995103	0.993465
Other types of O-glycan biosynthesis	0.988495	1.04846	NA	NA	1.00887	0.986727	0.997242	0.993685	0.988843	0.984832
Glycosaminoglycan biosynthesis - chondroitin sulfate / dermatan sulfate	0.988941	1.01221	0.997644	1.00317	1.02156	0.987071	1.02652	0.99043	0.988967	0.983488
Glycosaminoglycan biosynthesis - heparan sulfate / heparin	0.992746	1.02175	0.998826	1.00318	NA	0.997446	1.00343	NA	0.992704	0.991717
Glycosaminoglycan biosynthesis - keratan sulfate	0.983036	1.07042	1.00504	0.98564	1.0251	0.976284	0.991402	1.01064	0.979456	0.972989
Glycosaminoglycan degradation	0.963412	1.03758	NA	1.09622	1.04763	0.969295	0.990904	0.980783	0.961887	0.952569
Glycosylphosphatidylinositol (GPI)-anchor biosynthesis	0.985429	1.03781	1.00975	0.995201	1.008	0.985663	1.00787	NA	0.986283	0.983887
Glycosphingolipid biosynthesis - lacto and neolacto series	0.969399	1.09253	0.990982	0.981221	1.04503	0.974971	1.00615	NA	0.968278	0.966758
Glycosphingolipid biosynthesis - globo and isoglobo series	0.976359	0.992872	0.991913	0.988335	1.13184	0.97985	NA	0.982103	0.981961	0.974664
Glycosphingolipid biosynthesis - ganglio series	0.972695	1.0874	1.00681	0.983854	1.04475	0.972948	NA	0.989292	0.975006	0.970363
Other glycan degradation	0.978726	1.02165	1.00427	0.987331	1.08495	0.981993	NA	0.987103	0.981079	0.976453
Thiamine metabolism	0.957578	1.13862	1.07462	0.987685	0.982308	0.956421	0.98981	NA	0.958032	0.955373
Riboflavin metabolism	0.891005	1.02492	NA	0.931702	1.62522	0.904453	0.9372	0.917467	0.896022	0.885327
Vitamin B6 metabolism	0.96297	1.06313	1.03426	0.970246	1.10857	0.964475	0.974584	NA	0.966792	0.96159
Nicotinate and nicotinamide metabolism	0.936375	1.15565	NA	NA	1.05506	0.938098	1.07937	0.953586	0.941562	0.932793
Pantothenate and CoA biosynthesis	0.980663	1.05995	1.01197	0.994861	1.02141	0.982124	0.994737	0.992886	0.981819	0.979578
Folate biosynthesis	0.956624	1.15444	1.03021	0.979836	1.02383	0.956428	0.990475	NA	0.956077	0.959299
One carbon pool by folate	0.988214	1.04626	NA	0.990523	1.04296	0.984082	NA	0.9868	0.982947	0.980383
Retinol metabolism	0.942806	1.15849	1.02916	0.964908	0.992698	0.950343	NA	1.08327	0.942291	0.941889
Porphyrin and chlorophyll metabolism	0.960117	1.14259	1.02161	0.97283	1.04469	0.963489	0.980231	NA	0.960749	0.958541
Ubiquinone and other terpenoid-quinone biosynthesis	0.95327	1.11099	1.01311	NA	1.01	0.954988	1.04057	NA	0.957296	0.966894
Terpenoid backbone biosynthesis	0.982014	1.07187	1.0136	1.00667	1.01309	0.977706	0.993755	0.990414	0.979426	0.971458
Metabolism of xenobiotics by cytochrome P450	0.885668	1.11815	1.02269	0.980955	1.08567	0.954786	1.05279	1.10895	0.884039	0.9063
Drug metabolism - cytochrome P450	0.880757	1.29908	0.963685	NA	1.12718	NA	0.964269	1.04518	0.87591	0.867931
Drug metabolism - other enzymes	0.929393	1.05798	NA	0.989593	1.18291	0.929755	1.01423	1.04955	0.928449	0.920064
