# Supplementary material for: Landscape and dynamics of single tumor and immune cells in early and advanced‐stage lung adenocarcinoma
Source: Clin Transl Med. 2021 Mar 9;11(3):e350. doi: 10.1002/ctm2.350 (PMC7943914; doi:10.1002/ctm2.350)
Supplement: Supplementary file 4 — Supporting Information [file CTM2-11-e350-s004.xlsx]

## Sheet: Sheet1
	p_val	avg_logFC	p_val_adj
MPO	6.40326e-23	59.4048	2.7534e-21
PEA15	2.81092e-23	25.4657	1.2087e-21
CREBBP	0	14.8532	0
PPP2R4	3.53922e-167	3.79531	1.52187e-165
IPCEF1	6.22626e-74	2.80994	2.67729e-72
FEZ1	0.00017899	2.62188	0.00769657
PDLIM1	9.32794e-149	2.02358	4.01101e-147
HMOX2	2.65038e-85	1.86217	1.13966e-83
OXSR1	2.37371e-42	1.64521	1.0207e-40
SBNO2	3.77772e-159	1.61974	1.62442e-157
DAP3	1.87608e-266	1.36634	8.06716e-265
DAP	5.25879e-257	1.25141	2.26128e-255
PAK1	5.74529e-211	0.674299	2.47048e-209
PPP3R1	1.52717e-69	0.352217	6.56682e-68
RNASEL	1.07241e-265	0.33917	4.61137e-264
FES	5.49511e-170	0.303613	2.3629e-168
BCL2L2	1.00429e-107	0.275612	4.31843e-106
CYLD	5.65942e-46	0.275466	2.43355e-44
EGLN2	8.95299e-37	-0.95347	3.84979e-35
DPYD	0.000346449	-1.65247	0.0148973
GPX1	4.63225e-20	-3.56359	1.99187e-18
MGST1	3.6506e-13	-32.5454	1.56976e-11
IGFBP6	0	-135.538	0
