# Supplementary material for: Landscape and dynamics of single tumor and immune cells in early and advanced‐stage lung adenocarcinoma
Source: Clin Transl Med. 2021 Mar 9;11(3):e350. doi: 10.1002/ctm2.350 (PMC7943914; doi:10.1002/ctm2.350)
Supplement: Supplementary file 5 — Supporting Information [file CTM2-11-e350-s012.xlsx]

## Sheet: Malignant Cells
Advanced Tumor Cells										Early Tumor Cells
gene	avg_logFC	pct.1	pct.2	p_val_adj					gene	avg_logFC	pct.1	pct.2	p_val_adj
TNFSF10	1.42425	0.774	0.346	0					SFTPC	3.03946	0.094	0.387	0
ECM1	1.33788	0.529	0.072	0					SCGB3A1	2.82857	0.629	0.787	0
RNF213	1.32154	0.855	0.505	0					SCGB3A2	2.63451	0.25	0.697	0
CP	1.13501	0.662	0.454	0					HP	1.87674	0.002	0.278	0
CEACAM5	1.11405	0.619	0.22	0					CXCL2	1.6331	0.366	0.807	0
IGKC	1.09358	0.928	0.504	0					AQP1	1.60074	0.088	0.502	0
IGFBP3	1.01829	0.44	0.071	0					HPGD	1.48769	0.253	0.646	0
S100A11	1.01564	0.967	0.94	0					GADD45B	1.40677	0.715	0.858	0
SPP1	1.01172	0.466	0.161	0					SFTPD	1.38338	0.267	0.378	3.54e-157
CLEC2B	0.963551	0.542	0.055	0					PHACTR3	1.36345	0.115	0.506	0
S100A10	0.955968	0.971	0.959	0					ADIRF	1.27185	0.133	0.62	0
HSPA6	0.9499	0.594	0.313	0					S100A4	1.23772	0.555	0.741	0
GAPDH	0.948289	0.955	0.905	0					KLF6	1.22142	0.74	0.84	0
CPM	0.946932	0.74	0.357	0					RASD1	1.20666	0.602	0.7	0
HLA-DRB1	0.931463	0.888	0.82	0					SUSD2	1.17174	0.232	0.484	0
CYBA	0.91465	0.789	0.447	0					SCGB1A1	1.17022	0.025	0.381	0
SERPINA1	0.911925	0.799	0.665	0					FGG	1.16431	0.015	0.316	0
CLDN3	0.90958	0.749	0.493	0					PGC	1.16343	0.1	0.467	0
ANGPTL4	0.908153	0.626	0.344	0					C11orf96	1.11234	0.413	0.655	0
ALDOA	0.895541	0.916	0.835	0					AQP5	1.10897	0.034	0.49	0
COL1A2	0.88866	0.432	0.029	0					GNAS	1.06879	0.833	0.907	0
LGALS3BP	0.887639	0.879	0.814	0					CYP4B1	1.02963	0.144	0.678	0
HN1	0.87311	0.833	0.586	0					MUC5B	1.02879	0.006	0.381	0
TFPI	0.872251	0.729	0.513	0					ZFP36	1.02601	0.702	0.898	0
CTSS	0.870538	0.68	0.269	0					SFTPB	1.02243	0.885	0.939	0
VMP1	0.864758	0.891	0.78	0					IRX2	0.999165	0.707	0.697	1.65e-236
IGHG1	0.860824	0.551	0.087	0					RPS26	0.996013	0.75	0.911	0
NDRG1	0.850117	0.691	0.389	0					FKBP5	0.978874	0.5	0.55	5.9e-225
PGRMC1	0.8498	0.757	0.611	0					RPL17	0.964623	0.409	0.7	0
G0S2	0.848721	0.531	0.202	0					RPS29	0.957075	0.915	0.966	0
CLU	0.841913	0.611	0.348	0					CYB5A	0.94698	0.776	0.937	0
HLA-C	0.8415	0.917	0.878	0					SFTA1P	0.940339	0.113	0.632	0
LGALS3	0.83081	0.88	0.837	0					PPDPF	0.937447	0.733	0.936	0
IDS	0.82418	0.773	0.572	0					SLC20A1	0.928044	0.597	0.623	7.3e-128
ITGA2	0.817801	0.553	0.151	0					RPL21	0.909419	0.861	0.903	0
CFH	0.814317	0.543	0.119	0					SNHG25	0.890681	0.461	0.776	0
TYMP	0.797836	0.805	0.575	0					MT2A	0.880021	0.778	0.851	0
EDIL3	0.797793	0.355	0.011	0					FOSB	0.876376	0.599	0.84	0
HLA-F	0.795977	0.661	0.306	0					F3	0.871861	0.288	0.624	0
IL37	0.78886	0.44	0.034	0					ID1	0.87106	0.353	0.631	0
ITM2B	0.774413	0.863	0.808	0					SPRY4	0.860443	0.317	0.585	0
IFI27	0.767532	0.919	0.743	0					CXCL8	0.854604	0.124	0.435	0
IGLC2	0.761859	0.727	0.289	0					RPS17	0.853396	0.835	0.926	0
VSIG1	0.755857	0.292	0.04	0					NPC2	0.852739	0.902	0.918	4.06e-97
CTSE	0.755718	0.651	0.353	0					ANXA1	0.83918	0.76	0.797	7.83e-276
ISG15	0.755432	0.748	0.52	0					MT1E	0.837647	0.596	0.796	0
IDO1	0.746423	0.337	0.008	0					RPL41	0.828664	0.944	0.976	1.55e-251
SLC5A3	0.746367	0.656	0.354	0					CITED2	0.790819	0.529	0.743	0
TNNC2	0.746238	0.644	0.13	0					RPL26	0.78446	0.88	0.958	0
ZFAND2A	0.743901	0.459	0.18	0					MUC4	0.783703	0.321	0.445	6.26e-230
CA9	0.735496	0.415	0.019	0					RPLP2	0.782567	0.924	0.964	0
LINC01436	0.733549	0.426	0.03	0					INHBB	0.780013	0.019	0.389	0
HSPD1	0.728385	0.754	0.592	0					DUSP1	0.774581	0.846	0.907	0
RP11-462G2.1	0.721517	0.563	0.072	0					CEBPB	0.769665	0.732	0.824	0
VEGFA	0.709172	0.837	0.686	0					RPL36A	0.769502	0.808	0.905	7.83e-256
HLA-DPA1	0.709143	0.814	0.721	0					KLF2	0.764032	0.321	0.504	4.89e-280
TXN	0.704808	0.888	0.887	0					NEDD9	0.762793	0.506	0.677	0
CNIH4	0.702329	0.731	0.491	0					FOS	0.762105	0.84	0.925	0
ATHL1	0.694774	0.542	0.122	0					LPCAT1	0.759217	0.671	0.845	0
NUPR1	0.693063	0.757	0.556	0					RPL13A	0.74676	0.93	0.968	0
VAMP5	0.689158	0.577	0.247	0					TMSB4X	0.746006	0.993	0.987	0
MUC1	0.686078	0.904	0.909	0					IGFBP6	0.725934	0.079	0.368	0
SQSTM1	0.67872	0.867	0.793	0					RPS16	0.723365	0.924	0.978	0
PSMB9	0.678708	0.645	0.315	0					MIR4458HG	0.722699	0.264	0.638	0
TFPI2	0.678531	0.31	0.015	0					RPL31	0.721063	0.824	0.942	0
MACC1	0.67698	0.545	0.283	0					IRS2	0.716078	0.362	0.514	1.37e-281
TESC	0.674692	0.396	0.122	0					ANKRD36C	0.713689	0.502	0.5	1.6e-66
SLC26A9	0.661904	0.479	0.187	0					RPL7	0.712535	0.84	0.94	0
S100A13	0.647831	0.838	0.791	0					RPS10	0.70876	0.818	0.905	0
ERO1A	0.646768	0.647	0.359	0					NEDD4L	0.703915	0.409	0.72	0
ACTG1	0.644091	0.957	0.953	0					EDN1	0.69996	0.216	0.401	1.63e-255
LAMP2	0.640698	0.703	0.471	0					ZBTB16	0.697258	0.145	0.497	0
TNFAIP2	0.640582	0.476	0.098	0					ATP5E	0.696355	0.886	0.966	0
HLA-E	0.640563	0.824	0.723	0					FASN	0.691993	0.327	0.604	0
IGHG4	0.639893	0.625	0.176	0					GGTLC1	0.689557	0.175	0.526	0
TPI1	0.639778	0.879	0.797	0					EDN2	0.678257	0.06	0.26	0
DST	0.638396	0.521	0.179	0					TIPARP	0.674351	0.618	0.618	1.36e-94
IFI16	0.632881	0.689	0.355	0					ADGRF5	0.666761	0.449	0.717	0
TMEM176B	0.63185	0.601	0.351	0					RPS25	0.666078	0.898	0.953	0
SCPEP1	0.616866	0.659	0.285	0					RPS21	0.656031	0.856	0.958	0
RP11-473M20.16	0.615892	0.332	0.08	0					NFKBIA	0.654367	0.838	0.902	0
MIF	0.612362	0.813	0.738	0					ZNF385B	0.653481	0.185	0.505	0
SRD5A3	0.609804	0.557	0.293	0					SPINK1	0.649759	0.252	0.377	5.49e-96
IFITM1	0.607466	0.545	0.344	0					DOCK5	0.649647	0.189	0.482	0
SMPDL3B	0.606031	0.576	0.16	0					TACC2	0.632643	0.377	0.594	0
CTA-384D8.34	0.601871	0.475	0.107	0					TSPYL2	0.626565	0.288	0.567	0
CD46	0.601442	0.838	0.653	0					TSC22D1	0.625646	0.618	0.732	0
SYNE2	0.592139	0.644	0.39	0					RPLP1	0.615266	0.988	0.985	0
PKM	0.590211	0.852	0.776	0					FAM105A	0.613272	0.089	0.438	0
SLFN5	0.589553	0.631	0.296	0					RPS4Y1	0.612432	0.092	0.274	3.4e-250
DYNLL2	0.585791	0.691	0.397	0					EEF1D	0.611925	0.839	0.922	0
PTN	0.583673	0.301	0.023	0					RPS20	0.609217	0.884	0.943	0
CTSB	0.575795	0.74	0.476	0					SOCS3	0.602654	0.462	0.628	0
SBNO2	0.574479	0.573	0.262	0					GPRC5A	0.599608	0.692	0.836	0
TPM3	0.567911	0.814	0.662	0					DUSP6	0.599452	0.552	0.756	0
CACYBP	0.559635	0.647	0.448	0					CTGF	0.594735	0.123	0.354	0
HABP2	0.556884	0.397	0.069	0					MAP1B	0.589154	0.206	0.366	2.22e-204
CHI3L1	0.555721	0.427	0.118	0					CELF2	0.58893	0.225	0.587	0
HLA-B	0.554013	0.919	0.937	0					RPL27A	0.586462	0.934	0.961	0
ARRDC3	0.552496	0.727	0.512	0					DNAH5	0.581884	0.12	0.403	0
MYO1G	0.552485	0.43	0.046	0					PDCD6	0.575081	0.674	0.733	5.36e-289
SULT1C2	0.546194	0.332	0.123	0					TFCP2L1	0.573473	0.417	0.601	0
HSPE1	0.545859	0.832	0.764	0					VSTM2L	0.572195	0.205	0.437	0
MRPS6	0.544537	0.675	0.455	0					IL1R1	0.572161	0.357	0.546	0
CFLAR	0.536952	0.817	0.655	0					DSTN	0.56986	0.767	0.912	0
IGHA1	0.534007	0.701	0.305	0					SDC4	0.568255	0.688	0.838	0
APOE	0.532153	0.787	0.417	0					AZGP1	0.563565	0.396	0.489	2.14e-163
IFI44L	0.531764	0.507	0.22	0					SLPI	0.560136	0.628	0.789	9.34e-274
RNF43	0.531388	0.488	0.091	0					RPL18A	0.558156	0.922	0.964	0
IFI6	0.527459	0.755	0.558	0					CST3	0.557996	0.864	0.915	0
DAB2	0.525501	0.367	0.083	0					ZFP36L2	0.557872	0.623	0.691	5.93e-170
IRAK3	0.525326	0.353	0.058	0					RPL6	0.554396	0.879	0.954	0
PRRC2C	0.52108	0.823	0.631	0					CCNL1	0.553943	0.662	0.771	0
GABRE	0.520718	0.437	0.147	0					RPL39	0.553789	0.906	0.976	0
ITGB8	0.518631	0.255	0.045	0					SCNN1G	0.553766	0.029	0.346	0
CYSTM1	0.518277	0.727	0.622	0					TFF3	0.5537	0.274	0.361	3.42e-50
XPR1	0.516135	0.573	0.273	0					RPS6	0.550446	0.924	0.968	0
APOD	0.515965	0.457	0.058	0					SGK1	0.550397	0.457	0.613	4.69e-294
HLA-A	0.514998	0.932	0.918	0					GABARAP	0.547947	0.189	0.502	0
LRP10	0.514939	0.618	0.297	0					AQP4	0.543807	0.079	0.459	0
SLC38A10	0.514148	0.642	0.306	0					BTG1	0.542162	0.557	0.757	0
FAM20A	0.513003	0.476	0.159	0					RPL13	0.539013	0.984	0.994	0
ARF1	0.50709	0.837	0.768	0					FOLR1	0.537154	0.679	0.695	1.94e-33
CLDN4	0.50609	0.842	0.798	0					JUN	0.53125	0.856	0.918	0
PSAP	0.505093	0.858	0.776	0					YBX3	0.530362	0.62	0.759	0
CTSA	0.501974	0.598	0.363	0					SOCS2	0.530117	0.073	0.344	0
STAT1	0.501647	0.591	0.29	0					PCSK1N	0.530035	0.387	0.608	0
CTSL	0.500059	0.529	0.197	0					KLF9	0.529586	0.443	0.512	7.6e-151
LDHA	0.50224	0.83	0.803	4.38e-303					RPL10A	0.528829	0.882	0.955	0
POLR2J3	0.511817	0.652	0.443	3.45e-289					C6orf48	0.524175	0.448	0.713	0
SFN	0.560703	0.712	0.563	1.3e-287					POLR2L	0.524009	0.761	0.84	2.75e-250
CXCL14	1.04922	0.31	0.117	2.48e-282					RGCC	0.523762	0.098	0.381	0
CEACAM6	0.662078	0.754	0.635	1.99e-256					RPL4	0.523568	0.791	0.885	0
NPW	0.837793	0.302	0.125	2.89e-247					RPS3A	0.521487	0.917	0.973	0
HSP90AA1	0.631696	0.937	0.944	1.85e-226					SPINK5	0.521316	0.467	0.552	6.56e-146
C3	0.568835	0.696	0.562	8.15e-222					RPS12	0.519933	0.958	0.961	6.98e-197
PIGR	0.580948	0.759	0.68	8.22e-211					PFN1	0.50673	0.744	0.875	0
PLS3	0.647103	0.718	0.651	2.85e-197					RPL28	0.506361	0.956	0.978	0
SDC1	0.54441	0.769	0.674	2.8e-191					NFKBIZ	0.505778	0.542	0.647	5.45e-221
LGALS1	0.58018	0.743	0.618	2.4e-187					ELF3	0.503473	0.777	0.839	2.26e-185
BTG2	0.638708	0.671	0.563	1.77e-173					ARGLU1	0.502628	0.708	0.714	2.54e-151
S100A9	1.14648	0.535	0.377	6.75e-156					ALCAM	0.501941	0.48	0.58	8.89e-192
HSPA1A	0.564759	0.905	0.909	1.64e-123
C15orf48	0.923591	0.495	0.398	3.41e-121
MGP	0.899314	0.427	0.312	1.51e-78
KRT19	0.572185	0.881	0.857	2.67e-44
DNAJB1	0.558336	0.804	0.838	5.27e-37

## Sheet: CD8+ T cells
Advanced CD8+ T Cells										Early CD8+ T Cells
gene	p_val	avg_logFC	pct.1	pct.2	p_val_adj					gene	p_val	avg_logFC	pct.1	pct.2	p_val_adj
CXCL13	1.42685e+115	2.98583	0.684	0.053	3.3508e+111					RPL41	0	2.67327	0.312	0.988	0
HAVCR2	2.32193e+65	1.67663	0.5	0.06	5.45282e+61					EEF1A1	0	2.60961	0.236	0.969	0
RBPJ	1.30714e+64	1.38185	0.592	0.187	3.06968e+60					RPL39	0	2.34587	0.234	0.971	0
CCL3	1.09563e+31	1.35756	0.519	0.266	2.57297e+27					MT1X	3.17851e+54	2.09859	0.156	0.427	7.46442e+50
MX1	1.98024e+40	1.31096	0.46	0.158	4.65039e+36					H3F3A	0	1.81746	0.063	0.791	0
ISG15	2.24428e+58	1.30775	0.725	0.458	5.27046e+54					SCGB3A1	0	1.60833	0.012	0.439	0
LAG3	6.21748e+46	1.18212	0.593	0.326	1.46011e+41					MT1E	733834168720744	1.46212	0.211	0.336	1.72334e+09
DUSP4	3.0778e+37	1.10698	0.444	0.129	7.22791e+33					RPL17	2.97976e+203	1.40149	0.171	0.753	6.99766e+199
IFI44L	4.31832e+26	1.00896	0.395	0.161	1.01412e+21					DUSP2	5.90689e+102	1.373	0.177	0.583	1.38717e+97
IGKC	7.09353e+11	0.967999	0.637	0.535	1.66584e+06					SCGB1A1	0	1.34524	0.002	0.307	0
CD27	2.84807e+26	0.949149	0.433	0.206	6.68841e+22					RPL22	2.47731e+169	1.29906	0.247	0.808	5.81772e+165
GAPDH	1.75219e+88	0.939888	0.951	0.892	4.11485e+84					ZFP36L2	4.07544e+97	1.25722	0.27	0.693	9.57076e+93
TIGIT	2.99715e+24	0.901946	0.483	0.283	7.0385e+20					SCGB3A2		1.23052	0.017	0.338	1.99866e+241
ENTPD1	2.43739e+23	0.896416	0.27	0.05	5.72396e+19					KLF2	1.60235e+182	1.16097	0.018	0.283	3.76296e+178
GZMB	6.17179e+42	0.896347	0.861	0.772	1.44938e+37					FGFBP2	1.50795e+169	1.14682	0.018	0.276	3.54127e+165
XIST	1.8249e+25	0.863194	0.327	0.082	4.2856e+21					RPL36A	3.88338e+116	1.0894	0.365	0.813	9.11973e+112
SIRPG	1.84758e+19	0.840847	0.288	0.096	4338848376599400					RPS28	2.33392e+148	1.06364	0.695	0.976	5.48097e+144
TNFSF10	5.05257e+17	0.832698	0.27	0.098	1.18655e+12					CREM	2.12751e+45	1.05718	0.195	0.472	4.99624e+41
PKM	5.41182e+20	0.810078	0.487	0.338	1270912887003340					RPS10	3.10024e+116	1.05508	0.559	0.904	7.28061e+112
TYMP	1.26322e+20	0.806317	0.402	0.204	2.96655e+16					RPS29	3.97464e+150	1.02011	0.859	0.983	9.33405e+146
CXCR6	2.14162e+18	0.801514	0.326	0.132	502937804911787					HMGN2	1.49413e+110	1.01836	0.119	0.518	3.50882e+106
PDCD1	2.28064e+19	0.794194	0.314	0.118	5355845250400310					XCL2	2.40515e+87	0.980211	0.075	0.372	5.64826e+83
IFI16	7.74975e+28	0.771472	0.594	0.417	1.81995e+23					SFTPC	9.94613e+114	0.975435	0.039	0.305	2.33575e+109
IFI6	1.14219e+23	0.77025	0.577	0.384	2.68232e+19					MTND4L	3.29365e+88	0.961226	0.129	0.494	7.73482e+84
TPI1	6.39333e+31	0.75495	0.666	0.528	1.50141e+26					RGCC	6.04057e+50	0.95888	0.131	0.388	1.41857e+45
ISG20	4.32061e+29	0.749493	0.691	0.544	1.01465e+24					ZFP36	1.5792e+65	0.91531	0.304	0.695	3.70858e+61
CHST12	3.89513e+18	0.732332	0.435	0.271	914731771106131					RPS25	1.91228e+124	0.902132	0.738	0.964	4.4908e+120
HLADRB1	4.11665e+36	0.730139	0.751	0.643	9.66755e+32					PPIA	4.45805e+79	0.852658	0.399	0.801	1.04693e+74
ALOX5AP	1.27145e+25	0.723427	0.68	0.554	2.98588e+21					HNRNPH1	8.77022e+35	0.817256	0.208	0.463	2.0596e+30
IFNG	4.76869e+25	0.720339	0.548	0.302	1.11988e+20					RPS21	2.64997e+95	0.814961	0.646	0.926	6.22318e+91
CD7	1.79714e+36	0.717071	0.776	0.6	4.2204e+32					HNRNPA1	1.44845e+80	0.813473	0.433	0.835	3.40154e+76
LY6E	2.46145e+38	0.716728	0.78	0.638	5.78046e+34					MTND1	2.47436e+42	0.781018	0.69	0.933	5.81078e+38
PSMB9	1.10428e+38	0.709453	0.736	0.595	2.59329e+34					RPL38	9.03782e+94	0.769127	0.71	0.954	2.12244e+89
STAT3	2.33275e+13	0.699965	0.334	0.194	5.47822e+09					CMC1	2.39654e+30	0.767693	0.239	0.477	5.62803e+26
OAS1	867930410083831	0.685992	0.268	0.113	2.03825e+09					RPS27	3.39573e+122	0.765569	0.972	0.995	7.97452e+118
SP100	3.97308e+17	0.673461	0.479	0.343	9.33038e+13					JUNB	3.85978e+37	0.763047	0.474	0.753	9.0643e+33
CLEC2D	5.79544e+18	0.662375	0.537	0.415	1.361e+13					GADD45B	4.44158e+39	0.742649	0.228	0.511	1.04306e+34
PLSCR1	1.31715e+12	0.65946	0.286	0.141	3.09321e+08					RPS3A	4.51498e+94	0.730814	0.784	0.954	1.0603e+89
HSPB1	1.88666e+13	0.659438	0.504	0.388	4.43063e+09					PGAM1	9.31933e+86	0.714238	0.061	0.331	2.18855e+81
ACP5	4.86967e+12	0.650625	0.292	0.153	1.14359e+07					RPL7	5.016e+77	0.711644	0.671	0.918	1.17796e+72
HSPA1A	1.00972e+28	0.647681	0.75	0.556	2.37123e+24					MTND5	2.10806e+39	0.708639	0.447	0.758	4.95058e+35
COX5A	277782693719088	0.646364	0.42	0.288	6.52345e+10					TLE4	3.61602e+64	0.678223	0.064	0.3	8.49186e+60
ENO1	3.95544e+18	0.642517	0.572	0.489	928896423531994					ITGB1	4.83e+43	0.673924	0.095	0.317	1.13428e+38
ACAP1	8.09413e+19	0.638966	0.55	0.415	190082590031850					FOSB	1.09018e+34	0.666841	0.166	0.415	2.56018e+30
TUBB	8.60864e+07	0.634527	0.352	0.278	0.0202165					TMA7	1.77502e+57	0.655585	0.468	0.832	4.16845e+53
RGS1	2.20819e+32	0.628814	0.724	0.487	5.18572e+28					MTND3	2.14491e+37	0.644965	0.663	0.947	5.0371e+33
ANKRD28	1.43323e+09	0.621009	0.272	0.151	3.36581e-05					FOS	2.84371e+18	0.638162	0.316	0.523	667817519797412
ADAR	5.87665e+11	0.619407	0.278	0.151	1.38007e+06					C1orf56	1.02035e+32	0.634457	0.094	0.283	2.3962e+28
PTTG1	1.18761e+10	0.616421	0.284	0.158	2.78898e+06					DUSP1	3.40287e+26	0.626861	0.309	0.547	7.99129e+22
UBE2L6	4.44795e+12	0.61397	0.416	0.302	1.04456e+07					RAC1	1.05065e+57	0.615939	0.075	0.309	2.46736e+53
IFI35	1.78447e+09	0.613029	0.288	0.18	4.19064e-05					RPL21	3.47277e+83	0.592075	0.932	0.969	8.15545e+79
CD74	7.95967e+37	0.611088	0.855	0.775	1.86925e+32					NR4A2	1.77674e+24	0.588595	0.19	0.4	4.17249e+20
CD96	249883426516720	0.610636	0.444	0.307	5.86826e+10					SUN2	3.85154e+37	0.574135	0.088	0.283	9.04495e+33
PARK7	5.63458e+17	0.605657	0.523	0.408	1.32323e+12					FAM133B	2.75814e+34	0.573165	0.088	0.278	6.47722e+30
EPSTI1	5.24997e+09	0.602843	0.273	0.165	0.00012329					CHMP1B	3.24428e+33	0.572652	0.087	0.271	7.61888e+29
NT5C3A	2.94211e+09	0.601723	0.252	0.137	6.90924e-05					TPT1	1.9582e+63	0.572609	0.877	0.95	4.59865e+59
EIF2AK2	3.29345e+09	0.595891	0.263	0.153	7.73434e-05					MTATP6	3.43515e+23	0.565949	0.839	0.962	8.0671e+19
OASL	3.32467e+10	0.588998	0.29	0.165	7.80766e+06					MTCYB	9.30826e+21	0.557333	0.811	0.952	2.18595e+16
DRAP1	1.7726e+18	0.58864	0.565	0.441	416278066204451					RPL26	3.07601e+67	0.557202	0.886	0.962	7.2237e+63
SIT1	1.491e+10	0.587643	0.338	0.221	3.50147e+06					PTP4A2	6.9138e+29	0.552468	0.147	0.36	1.62364e+24
TRAT1	1.32598e+09	0.587002	0.279	0.161	3.11393e-05					RPL37A	6.57948e+67	0.549544	0.823	0.952	1.54512e+62
STMN1	7.21815e+07	0.58438	0.302	0.213	0.0169511					LAMP1	1.34858e+46	0.541205	0.062	0.257	3.167e+42
FKBP1A	731853263026903	0.583405	0.473	0.372	1.71868e+09					RPS23	1.72993e+62	0.536525	0.827	0.95	4.06258e+58
FKBP5	6.57497e+11	0.577604	0.345	0.218	1.54407e+06					RAP1B	1.82236e+35	0.533341	0.16	0.408	4.27964e+31
GBP2	1.61219e+08	0.57572	0.314	0.218	0.000378606					H2AFX	6.47255e+31	0.527541	0.103	0.295	1.52001e+26
LDHA	2.59114e+17	0.575385	0.603	0.516	6.08502e+13					RPL6	3.63568e+50	0.523625	0.747	0.938	8.53803e+46
HMGB2	2.17588e+11	0.568544	0.51	0.412	5.10983e+07					RPS26	2012797093465610	0.522998	0.712	0.811	4.72685e+11
SNRPB	4.61946e+13	0.566763	0.473	0.381	1.08483e+08					RPL37	6.31542e+56	0.522619	0.829	0.945	1.48311e+51
TRBC1	1.78051e+12	0.565443	0.576	0.463	4.18136e+08					CD55	5.94284e+43	0.515717	0.063	0.252	1.39562e+38
IFI44	3.03799e+07	0.558628	0.268	0.18	0.00713442					GZMM	4.41219e+37	0.505508	0.259	0.568	1.03616e+32
PRDX5	6.68107e+11	0.555637	0.429	0.338	1.56898e-06					CITED2	4.75716e+25	0.504835	0.149	0.353	1.11717e+20
PMF1	3.18088e+09	0.534415	0.258	0.144	7.46998e-05					RPL9	1.24637e+51	0.503097	0.811	0.942	2.92699e+47
STAT1	8.25872e+08	0.530938	0.267	0.17	0.00193948					MTND2	1.49485e+13	0.502387	0.858	0.954	3.51051e+09
CCND2	1.47873e+07	0.529222	0.273	0.177	0.00347264
LSP1	4.62573e+19	0.520502	0.66	0.564	108630576562570
SLC3A2	2.16989e+09	0.514491	0.315	0.194	5.09577e-05
PNISR	1.66367e+09	0.513065	0.454	0.365	3.90696e-05
HLADRA	7490752065309680	0.511425	0.647	0.583	1.75913e+10
IDH2	1.00727e+08	0.510382	0.356	0.261	0.000236548
JUN	3.35212e+28	0.508734	0.792	0.595	7.87212e+24

## Sheet: Regulatory T cells
Advanced Regulatory T cells														Early Regulatory T cells
gene	p_val	avg_logFC	pct.1	pct.2	p_val_adj								gene	p_val	avg_logFC	pct.1	pct.2	p_val_adj
CXCL13	3.16357e-32	2.69892	0.273	0.019	7.42934e-28								LMNA	2.13146e-224	2.12263	0.951	0.373	5.00551e-220
IFI27	4.25513e-13	1.59175	0.275	0.133	9.99275e-09								MT2A	8.10648e-233	2.04756	0.96	0.334	1.90373e-228
CCL5	2.51245e-24	1.54273	0.286	0.072	5.90023e-20								RPL39	4.67736e-217	1.92085	0.924	0.298	1.09843e-212
IFI44L	1.42589e-29	1.22117	0.324	0.076	3.34856e-25								SCGB3A1	1.36371e-145	1.72223	0.403	0.019	3.20254e-141
GIMAP7	1.85773e-26	1.19785	0.28	0.057	4.36269e-22								H3F3A	7.78815e-213	1.70669	0.806	0.121	1.82897e-208
RARRES3	8.39209e-37	1.12046	0.426	0.131	1.9708e-32								MT1X	8.55257e-73	1.61859	0.53	0.166	2.00848e-68
MX1	2.6916e-27	1.11963	0.399	0.162	6.32096e-23								RGCC	6.09344e-109	1.40936	0.589	0.135	1.43098e-104
FKBP5	2.50435e-27	1.07703	0.317	0.082	5.88121e-23								MT1E	1.92376e-34	1.38302	0.477	0.237	4.51776e-30
IGKC	9.08229e-12	1.07538	0.67	0.546	2.13289e-07								CREM	1.55491e-79	1.27155	0.703	0.3	3.65154e-75
TXNIP	9.88764e-29	0.88737	0.607	0.397	2.32201e-24								DUSP2	1.42437e-71	1.19173	0.496	0.134	3.34499e-67
ALOX5AP	3.12125e-13	0.867797	0.275	0.129	7.32994e-09								LAIR2	2.09767e-95	1.17283	0.546	0.123	4.92618e-91
JUN	1.28206e-28	0.763776	0.687	0.485	3.01079e-24								RPL17	3.09387e-107	1.14558	0.698	0.212	7.26564e-103
HSPA1B	3.71767e-16	0.758024	0.513	0.361	8.73058e-12								RPL41	3.80182e-77	1.1333	0.439	0.093	8.92819e-73
CD69	4.55334e-11	0.755016	0.302	0.167	1.06931e-06								PGAM1	5.51604e-103	1.0976	0.534	0.109	1.29539e-98
EVL	2.63698e-21	0.728519	0.51	0.333	6.19269e-17								SCGB1A1	7.43609e-107	1.08758	0.255	0.003	1.74629e-102
ISG15	2.08356e-14	0.708242	0.694	0.635	4.89303e-10								EEF1A1	5.61673e-18	1.04592	0.751	0.619	1.31903e-13
HSPA1A	5.64707e-17	0.680859	0.709	0.574	1.32616e-12								DUSP1	2.64479e-48	1.03691	0.627	0.29	6.21103e-44
PNISR	4.35345e-15	0.638542	0.456	0.308	1.02236e-10								SCGB3A2	1.50772e-104	1.02914	0.314	0.018	3.54072e-100
XIST	9.39477e-13	0.633586	0.332	0.177	2.20627e-08								HNRNPA1	5.43918e-91	0.986613	0.829	0.462	1.27734e-86
ACAP1	4.64146e-15	0.62655	0.465	0.323	1.09e-10								PPP1CB	5.77962e-69	0.975856	0.574	0.19	1.35729e-64
PSMB9	1.56004e-20	0.579118	0.67	0.568	3.66361e-16								HNRNPH1	2.01484e-43	0.970792	0.523	0.221	4.73166e-39
IFITM2	1.15189e-11	0.574894	0.553	0.475	2.70509e-07								RAC1	9.8985e-92	0.961279	0.525	0.116	2.32456e-87
OAS1	1.55813e-06	0.573074	0.258	0.175	0.0365912								TNFRSF4	2.63216e-51	0.926109	0.719	0.361	6.18136e-47
KIAA1551	1.38088e-08	0.568445	0.27	0.158	0.000324285								GABARAP	6.2606e-103	0.918076	0.378	0.039	1.47024e-98
SP100	5.88202e-09	0.544774	0.442	0.361	0.000138133								RPL22	9.62257e-82	0.899391	0.789	0.355	2.25976e-77
FYB	5.23163e-09	0.543443	0.443	0.357	0.00012286								PPIA	2.75766e-77	0.89179	0.831	0.434	6.47609e-73
IFI16	7.15488e-11	0.522926	0.534	0.441	1.68025e-06								HMGN2	1.86389e-59	0.884319	0.47	0.137	4.37715e-55
SLA	5.82983e-09	0.502233	0.479	0.397	0.000136908								REL	6.8513e-43	0.847434	0.47	0.178	1.60896e-38
													CD83	1.1693e-49	0.83078	0.276	0.053	2.74598e-45
													GLRX	1.04951e-47	0.823648	0.599	0.264	2.46467e-43
													MT-ND1	1.98054e-09	0.823587	0.901	0.737	4.65109e-05
													BATF	1.66875e-55	0.817379	0.816	0.485	3.9189e-51
													JUNB	1.74023e-29	0.814532	0.753	0.536	4.08675e-25
													MT-ND5	5.84005e-37	0.808664	0.766	0.437	1.37148e-32
													TNFRSF18	3.28212e-50	0.802136	0.793	0.47	7.70774e-46
													RNF187	1.42379e-79	0.787094	0.333	0.043	3.34362e-75
													CRIP1	2.30527e-45	0.776905	0.536	0.208	5.41369e-41
													ITGB1	1.14226e-46	0.775331	0.403	0.124	2.68248e-42
													MT-ND3	2.92475e-18	0.764736	0.895	0.665	6.86848e-14
													ZNF331	2.91207e-48	0.752534	0.357	0.092	6.83871e-44
													SELK	6.63621e-47	0.729774	0.624	0.28	1.55845e-42
													ZFP36	7.11047e-31	0.719128	0.584	0.312	1.66982e-26
													B4GALT1	3.36875e-35	0.711558	0.262	0.068	7.91117e-31
													ZFP36L2	1.8634e-37	0.710456	0.519	0.222	4.376e-33
													MT-ND4L	1.32367e-32	0.689488	0.405	0.152	3.10851e-28
													NPTN	5.14454e-70	0.686813	0.266	0.028	1.20814e-65
													CSRNP1	4.04711e-43	0.682775	0.264	0.057	9.50422e-39
													NAMPT	3.2437e-42	0.682622	0.403	0.13	7.61751e-38
													S100A4	3.11162e-57	0.677992	0.916	0.825	7.30733e-53
													RPS28	3.50261e-71	0.677861	0.92	0.754	8.22554e-67
													MT-CO1	3.95269e-16	0.676724	1	0.956	9.2825e-12
													RPL36A	2.93476e-42	0.673275	0.709	0.397	6.89198e-38
													LGALS1	4.39539e-27	0.669815	0.684	0.447	1.03221e-22
													MT-CO2	1.11491e-07	0.669599	0.994	0.906	0.00261825
													ZFAND5	1.52772e-36	0.665161	0.468	0.188	3.5877e-32
													RPS10	3.46491e-49	0.660415	0.812	0.566	8.137e-45
													PFN1	1.98081e-53	0.659359	0.92	0.827	4.65174e-49
													MT-ATP6	7.58587e-09	0.657375	0.96	0.823	0.000178147
													LTB	4.5853e-32	0.656385	0.802	0.548	1.07681e-27
													AC002331.1	1.26839e-33	0.652701	0.278	0.079	2.9787e-29
													IL2RA	1.06708e-31	0.649714	0.538	0.254	2.50593e-27
													PNRC1	7.31361e-40	0.642105	0.671	0.34	1.71753e-35
													SFTPC	4.4795e-65	0.641319	0.304	0.044	1.05197e-60
													PMAIP1	3.61744e-31	0.638863	0.631	0.343	8.4952e-27
													ARF6	5.39097e-38	0.631235	0.654	0.342	1.26601e-33
													PIM3	4.47392e-33	0.628837	0.35	0.12	1.05066e-28
													DNAJA1	6.93537e-29	0.624334	0.679	0.416	1.6287e-24
													SRSF9	2.39603e-40	0.623324	0.418	0.145	5.62684e-36
													CDKN1A	9.79891e-43	0.62155	0.255	0.052	2.30117e-38
													TAGLN2	3.15149e-38	0.620878	0.675	0.35	7.40096e-34
													ATP1B3	5.22987e-22	0.613121	0.407	0.204	1.22818e-17
													RAB9A	2.07267e-28	0.608916	0.281	0.091	4.86747e-24
													UBE2B	3.31778e-37	0.598842	0.559	0.249	7.79148e-33
													RPS29	2.36311e-57	0.582391	0.926	0.854	5.54953e-53
													LAPTM4B	2.82243e-43	0.580588	0.251	0.049	6.62819e-39
													PCBP1	6.16952e-29	0.580267	0.47	0.219	1.44885e-24
													STK17B	1.01348e-26	0.573791	0.618	0.349	2.38005e-22
													NDUFA13	5.70902e-37	0.573732	0.652	0.336	1.34071e-32
													RHBDD2	1.39203e-32	0.573347	0.43	0.171	3.26904e-28
													NFE2L2	4.2879e-35	0.573127	0.382	0.133	1.00697e-30
													MRPL18	2.39421e-17	0.567106	0.321	0.152	5.62256e-13
													CRADD	3.21143e-39	0.562457	0.302	0.079	7.54172e-35
													ID3	3.7397e-08	0.560528	0.264	0.157	0.000878232
													RPS26	1.58807e-37	0.555143	0.863	0.726	3.72943e-33
													ARL6IP1	8.98496e-25	0.5546	0.536	0.285	2.11003e-20
													CARD16	6.61449e-27	0.550412	0.705	0.44	1.55335e-22
													CHMP1B	1.16618e-24	0.537034	0.295	0.107	2.73867e-20
													NPM1	2.57973e-30	0.530675	0.736	0.475	6.05824e-26
													AMD1	3.02774e-29	0.52933	0.42	0.17	7.11034e-25
													TMA7	1.15034e-30	0.529112	0.751	0.483	2.70147e-26
													CDC42	9.60712e-28	0.516694	0.722	0.455	2.25614e-23
													GADD45A	2.63464e-21	0.515953	0.422	0.208	6.18718e-17
													NDUFB1	2.10534e-29	0.514916	0.521	0.247	4.94418e-25
													TRA2A	2.0753e-23	0.512938	0.314	0.124	4.87364e-19
													ANKRD10	7.10224e-20	0.506426	0.306	0.132	1.66789e-15
													PTMA	2.8798e-44	0.503415	0.954	0.925	6.76293e-40
													UBE2L3	2.12306e-30	0.501127	0.388	0.153	4.9858e-26

## Sheet: Follicular B cells
Advanced Follicular B cells										Early Follicular B cells
gene	p_val	avg_logFC	pct.1	pct.2	p_val_adj			gene	p_val	avg_logFC	pct.1	pct.2	p_val_adj
HLA-DRB5	1.65114e-34	1.08756	0.288	0.113	3.87754e-30			MT2A	5.30234e-67	2.20595	0.546	0.224	1.2452e-62
IGLC3	1.89621e-41	0.807583	0.623	0.527	4.45306e-37			MT1X	1.76256e-66	2.08537	0.38	0.073	4.13919e-62
PSMB9	2.70983e-32	0.765508	0.631	0.556	6.36375e-28			RPL41	0	1.99711	0.999	0.577	0
SELL	5.39708e-21	0.732469	0.453	0.357	1.26745e-16			RPL39	6.69124e-307	1.81106	0.996	0.48	1.57137e-302
ISG15	1.09607e-06	0.725258	0.426	0.413	0.0257401			EEF1A1	4.93818e-298	1.70264	0.998	0.572	1.15968e-293
STAT1	5.68336e-18	0.724924	0.269	0.154	1.33468e-13			CREM	3.412e-90	1.49003	0.454	0.069	8.01275e-86
IGHM	4.27252e-07	0.693785	0.44	0.404	0.0100336			SCGB3A1	1.01097e-142	1.46575	0.536	0.023	2.37416e-138
HLA-DQA1	5.15145e-49	0.691912	0.781	0.727	1.20977e-44			IGHG4	1.91145e-59	1.39375	0.446	0.104	4.48886e-55
MX1	3.45757e-07	0.673117	0.275	0.226	0.00811976			RPL17	7.41401e-214	1.3599	0.904	0.299	1.74111e-209
HLA-DPB1	7.60425e-94	0.67151	0.95	0.912	1.78578e-89			IGHG3	2.01139e-15	1.30185	0.372	0.198	4.72354e-11
PARP14	7.92216e-11	0.652754	0.312	0.24	1.86044e-06			RPL36A	6.55932e-218	1.23006	0.949	0.544	1.54039e-213
IFITM2	1.84363e-11	0.648721	0.535	0.556	4.32957e-07			H3F3A	4.35056e-188	1.21162	0.887	0.188	1.02169e-183
UBE2L6	5.32717e-12	0.617608	0.32	0.245	1.25103e-07			ZFP36L2	1.88645e-105	1.09107	0.725	0.245	4.43013e-101
HLA-DPA1	1.93915e-65	0.59893	0.925	0.9	4.5539e-61			RPL22	2.56802e-196	1.06533	0.968	0.51	6.03073e-192
PTPN6	1.37316e-11	0.592219	0.329	0.257	3.22472e-07			SCGB1A1	2.50427e-77	0.97503	0.313	0.005	5.88103e-73
CTSH	5.00866e-16	0.591176	0.486	0.431	1.17623e-11			RPS26	6.67219e-70	0.955882	0.901	0.603	1.5669e-65
PSME2	1.23987e-12	0.58895	0.442	0.393	2.91171e-08			RPS10	2.73376e-182	0.922082	0.973	0.727	6.41996e-178
HLA-DMB	8.07477e-11	0.57661	0.453	0.438	1.89628e-06			SFTPC	2.81514e-68	0.87898	0.338	0.031	6.61107e-64
HLA-DRB1	5.08381e-70	0.562766	0.95	0.927	1.19388e-65			ZNF331	4.87734e-53	0.877644	0.369	0.088	1.1454e-48
MS4A1	5.23878e-33	0.549771	0.788	0.797	1.23028e-28			RPS28	1.86503e-214	0.874756	0.991	0.901	4.37984e-210
LTB	2.97338e-20	0.537088	0.739	0.771	6.98269e-16			SCGB3A2	2.80896e-82	0.834133	0.372	0.024	6.59656e-78
ACAP1	1.61745e-12	0.517774	0.432	0.387	3.79842e-08			RPS29	5.24715e-208	0.811403	0.991	0.959	1.23224e-203
CD74	5.67775e-79	0.515328	0.993	0.986	1.33336e-74			HNRNPA1	5.70623e-111	0.808325	0.889	0.459	1.34005e-106
ENO1	9.24825e-08	0.515265	0.417	0.403	0.00217186			RGCC	1.57921e-35	0.798454	0.257	0.058	3.70861e-31
LY6E	3.62101e-07	0.501944	0.499	0.51	0.00850359			RPS21	2.05168e-175	0.792882	0.979	0.827	4.81817e-171
								DUSP2	5.14303e-52	0.789374	0.418	0.116	1.20779e-47
								JUNB	1.42173e-46	0.788771	0.825	0.594	3.33879e-42
								HMGN2	1.06442e-91	0.782328	0.588	0.136	2.49969e-87
								CD55	2.35745e-61	0.779283	0.545	0.182	5.53625e-57
								YPEL5	6.19144e-56	0.777528	0.577	0.234	1.454e-51
								ZFP36	1.50927e-54	0.74625	0.692	0.344	3.54438e-50
								DNAJA1	4.56783e-42	0.744277	0.634	0.339	1.07271e-37
								NBEAL1	3.94587e-44	0.742672	0.383	0.117	9.26648e-40
								HNRNPH1	5.79375e-42	0.741722	0.474	0.186	1.36061e-37
								PNRC1	4.83243e-66	0.703282	0.752	0.363	1.13485e-61
								WDR74	8.02833e-44	0.695088	0.362	0.1	1.88537e-39
								DUSP1	1.728e-46	0.679743	0.684	0.352	4.05803e-42
								RPL38	3.55596e-146	0.665999	0.979	0.882	8.35081e-142
								AC090498.1	3.74383e-53	0.661941	0.362	0.079	8.792e-49
								EEF1G	2.68296e-66	0.659687	0.289	0.012	6.30067e-62
								H2AFZ	7.24231e-41	0.658756	0.645	0.336	1.70078e-36
								CD83	1.03021e-37	0.632293	0.591	0.301	2.41934e-33
								RPS25	6.78842e-150	0.617462	0.99	0.916	1.59419e-145
								GABARAP	2.27455e-59	0.614876	0.314	0.036	5.34156e-55
								SRGN	1.03499e-39	0.608084	0.692	0.363	2.43058e-35
								NR4A2	7.64593e-36	0.605825	0.485	0.217	1.79557e-31
								RPS27	1.62173e-183	0.603424	0.999	0.997	3.80848e-179
								DYNLL1	1.39889e-45	0.601802	0.709	0.369	3.28515e-41
								SELK	5.24393e-44	0.601385	0.51	0.203	1.23148e-39
								CRIP1	4.66014e-39	0.586678	0.429	0.157	1.09439e-34
								ATP1B3	3.00044e-35	0.582381	0.321	0.097	7.04624e-31
								RGS1	7.12109e-23	0.55189	0.411	0.2	1.67232e-18
								HSPE1	3.57717e-31	0.550332	0.794	0.525	8.40063e-27
								CHMP1B	5.71926e-37	0.540984	0.348	0.104	1.34311e-32
								RPL7	1.41166e-109	0.538917	0.985	0.9	3.31515e-105
								PPIA	1.0197e-63	0.537922	0.854	0.436	2.39467e-59
								BTG1	1.03449e-43	0.536162	0.956	0.778	2.42939e-39
								RPL37A	3.94034e-115	0.53117	0.986	0.908	9.2535e-111
								RPL21	3.8026e-132	0.520076	0.995	0.983	8.93003e-128
								MRPL18	2.98579e-30	0.51296	0.345	0.124	7.01184e-26
								CKS2	9.74083e-27	0.505991	0.388	0.168	2.28754e-22
