# Supplementary material for: Landscape and dynamics of single tumor and immune cells in early and advanced‐stage lung adenocarcinoma
Source: Clin Transl Med. 2021 Mar 9;11(3):e350. doi: 10.1002/ctm2.350 (PMC7943914; doi:10.1002/ctm2.350)
Supplement: Supplementary file 6 — Supporting Information [file CTM2-11-e350-s006.xlsx]

## Sheet: Normal  vs Tumor Lung Tissue
Normal vs Tumor Unique									Normal vs Tumor Common
pari	ligcells	repcells							pari	ligcells	repcells
GNAS ADCY8	Alveolar	Alveolar							A2M LRP1	Alveolar	Alveolar
GNAS ADCY8	B cells	Alveolar							A2M LRP1	Alveolar	B cells
GNAS ADCY8	Endothelial	Alveolar							A2M LRP1	Alveolar	Endothelial
GNAS ADCY8	Epithelial cells	Alveolar							A2M LRP1	Alveolar	Epithelial cells
GNAS ADCY8	Fibroblast	Alveolar							A2M LRP1	Alveolar	Fibroblast
GNAS ADCY8	Mast cells	Alveolar							A2M LRP1	Alveolar	Mast cells
GNAS ADCY8	Myeloid	Alveolar							A2M LRP1	Alveolar	Myeloid
GNAS ADCY8	T cells	Alveolar							A2M LRP1	Alveolar	T cells
C4B CD46	Alveolar	Alveolar							A2M LRP1	B cells	Alveolar
C4B CD46	Alveolar	B cells							A2M LRP1	B cells	B cells
C4B CD46	Alveolar	Endothelial							A2M LRP1	B cells	Endothelial
C4B CD46	Alveolar	Epithelial cells							A2M LRP1	B cells	Epithelial cells
C4B CD46	Alveolar	Fibroblast							A2M LRP1	B cells	Fibroblast
C4B CD46	Alveolar	Mast cells							A2M LRP1	B cells	Mast cells
C4B CD46	Alveolar	Myeloid							A2M LRP1	B cells	Myeloid
C4B CD46	Alveolar	T cells							A2M LRP1	B cells	T cells
GNAI2 ADCY8	Alveolar	Alveolar							A2M LRP1	Endothelial	Alveolar
GNAI2 ADCY8	B cells	Alveolar							A2M LRP1	Endothelial	B cells
GNAI2 ADCY8	Endothelial	Alveolar							A2M LRP1	Endothelial	Endothelial
GNAI2 ADCY8	Epithelial cells	Alveolar							A2M LRP1	Endothelial	Epithelial cells
GNAI2 ADCY8	Fibroblast	Alveolar							A2M LRP1	Endothelial	Fibroblast
GNAI2 ADCY8	Mast cells	Alveolar							A2M LRP1	Endothelial	Mast cells
GNAI2 ADCY8	Myeloid	Alveolar							A2M LRP1	Endothelial	Myeloid
GNAI2 ADCY8	T cells	Alveolar							A2M LRP1	Endothelial	T cells
C4B CR1	Alveolar	B cells							A2M LRP1	Epithelial cells	Alveolar
C4B CR1	Alveolar	Myeloid							A2M LRP1	Epithelial cells	B cells
									A2M LRP1	Epithelial cells	Endothelial
									A2M LRP1	Epithelial cells	Epithelial cells
									A2M LRP1	Epithelial cells	Fibroblast
									A2M LRP1	Epithelial cells	Mast cells
									A2M LRP1	Epithelial cells	Myeloid
									A2M LRP1	Epithelial cells	T cells
									A2M LRP1	Fibroblast	Alveolar
									A2M LRP1	Fibroblast	B cells
									A2M LRP1	Fibroblast	Endothelial
									A2M LRP1	Fibroblast	Epithelial cells
									A2M LRP1	Fibroblast	Fibroblast
									A2M LRP1	Fibroblast	Mast cells
									A2M LRP1	Fibroblast	Myeloid
									A2M LRP1	Fibroblast	T cells
									A2M LRP1	Myeloid	Alveolar
									A2M LRP1	Myeloid	B cells
									A2M LRP1	Myeloid	Endothelial
									A2M LRP1	Myeloid	Epithelial cells
									A2M LRP1	Myeloid	Fibroblast
									A2M LRP1	Myeloid	Mast cells
									A2M LRP1	Myeloid	Myeloid
									A2M LRP1	Myeloid	T cells
									A2M LRP1	T cells	Alveolar
									A2M LRP1	T cells	B cells
									A2M LRP1	T cells	Endothelial
									A2M LRP1	T cells	Epithelial cells
									A2M LRP1	T cells	Fibroblast
									A2M LRP1	T cells	Mast cells
									A2M LRP1	T cells	Myeloid
									A2M LRP1	T cells	T cells
									ANGPTL4 TIE1	Alveolar	Alveolar
									ANGPTL4 TIE1	Alveolar	Endothelial
									ANGPTL4 TIE1	Alveolar	Mast cells
									ANGPTL4 TIE1	Alveolar	Myeloid
									ANGPTL4 TIE1	Alveolar	T cells
									ANGPTL4 TIE1	Endothelial	Alveolar
									ANGPTL4 TIE1	Endothelial	Endothelial
									ANGPTL4 TIE1	Endothelial	Mast cells
									ANGPTL4 TIE1	Endothelial	Myeloid
									ANGPTL4 TIE1	Endothelial	T cells
									ANGPTL4 TIE1	Fibroblast	Alveolar
									ANGPTL4 TIE1	Fibroblast	Endothelial
									ANGPTL4 TIE1	Fibroblast	Mast cells
									ANGPTL4 TIE1	Fibroblast	Myeloid
									ANGPTL4 TIE1	Fibroblast	T cells
									ANGPTL4 TIE1	Myeloid	Alveolar
									ANGPTL4 TIE1	Myeloid	Endothelial
									ANGPTL4 TIE1	Myeloid	Mast cells
									ANGPTL4 TIE1	Myeloid	Myeloid
									ANGPTL4 TIE1	Myeloid	T cells
									ANGPTL4 TIE1	T cells	Alveolar
									ANGPTL4 TIE1	T cells	Endothelial
									ANGPTL4 TIE1	T cells	Mast cells
									ANGPTL4 TIE1	T cells	Myeloid
									ANGPTL4 TIE1	T cells	T cells
									ANXA1 DYSF	Alveolar	Alveolar
									ANXA1 DYSF	Alveolar	Endothelial
									ANXA1 DYSF	Alveolar	Fibroblast
									ANXA1 DYSF	Alveolar	Myeloid
									ANXA1 DYSF	Alveolar	T cells
									ANXA1 DYSF	B cells	Alveolar
									ANXA1 DYSF	B cells	Endothelial
									ANXA1 DYSF	B cells	Fibroblast
									ANXA1 DYSF	B cells	Myeloid
									ANXA1 DYSF	B cells	T cells
									ANXA1 DYSF	Endothelial	Alveolar
									ANXA1 DYSF	Endothelial	Endothelial
									ANXA1 DYSF	Endothelial	Fibroblast
									ANXA1 DYSF	Endothelial	Myeloid
									ANXA1 DYSF	Endothelial	T cells
									ANXA1 DYSF	Epithelial cells	Alveolar
									ANXA1 DYSF	Epithelial cells	Endothelial
									ANXA1 DYSF	Epithelial cells	Fibroblast
									ANXA1 DYSF	Epithelial cells	Myeloid
									ANXA1 DYSF	Epithelial cells	T cells
									ANXA1 DYSF	Fibroblast	Alveolar
									ANXA1 DYSF	Fibroblast	Endothelial
									ANXA1 DYSF	Fibroblast	Fibroblast
									ANXA1 DYSF	Fibroblast	Myeloid
									ANXA1 DYSF	Fibroblast	T cells
									ANXA1 DYSF	Mast cells	Alveolar
									ANXA1 DYSF	Mast cells	Endothelial
									ANXA1 DYSF	Mast cells	Fibroblast
									ANXA1 DYSF	Mast cells	Myeloid
									ANXA1 DYSF	Mast cells	T cells
									ANXA1 DYSF	Myeloid	Alveolar
									ANXA1 DYSF	Myeloid	Endothelial
									ANXA1 DYSF	Myeloid	Fibroblast
									ANXA1 DYSF	Myeloid	Myeloid
									ANXA1 DYSF	Myeloid	T cells
									ANXA1 DYSF	T cells	Alveolar
									ANXA1 DYSF	T cells	Endothelial
									ANXA1 DYSF	T cells	Fibroblast
									ANXA1 DYSF	T cells	Myeloid
									ANXA1 DYSF	T cells	T cells
									ANXA1 EGFR	Alveolar	Alveolar
									ANXA1 EGFR	Alveolar	Endothelial
									ANXA1 EGFR	Alveolar	Epithelial cells
									ANXA1 EGFR	Alveolar	Fibroblast
									ANXA1 EGFR	Alveolar	Myeloid
									ANXA1 EGFR	Alveolar	T cells
									ANXA1 EGFR	B cells	Alveolar
									ANXA1 EGFR	B cells	Endothelial
									ANXA1 EGFR	B cells	Epithelial cells
									ANXA1 EGFR	B cells	Fibroblast
									ANXA1 EGFR	B cells	Myeloid
									ANXA1 EGFR	B cells	T cells
									ANXA1 EGFR	Endothelial	Alveolar
									ANXA1 EGFR	Endothelial	Endothelial
									ANXA1 EGFR	Endothelial	Epithelial cells
									ANXA1 EGFR	Endothelial	Fibroblast
									ANXA1 EGFR	Endothelial	Myeloid
									ANXA1 EGFR	Endothelial	T cells
									ANXA1 EGFR	Epithelial cells	Alveolar
									ANXA1 EGFR	Epithelial cells	Endothelial
									ANXA1 EGFR	Epithelial cells	Epithelial cells
									ANXA1 EGFR	Epithelial cells	Fibroblast
									ANXA1 EGFR	Epithelial cells	Myeloid
									ANXA1 EGFR	Epithelial cells	T cells
									ANXA1 EGFR	Fibroblast	Alveolar
									ANXA1 EGFR	Fibroblast	Endothelial
									ANXA1 EGFR	Fibroblast	Epithelial cells
									ANXA1 EGFR	Fibroblast	Fibroblast
									ANXA1 EGFR	Fibroblast	Myeloid
									ANXA1 EGFR	Fibroblast	T cells
									ANXA1 EGFR	Mast cells	Alveolar
									ANXA1 EGFR	Mast cells	Endothelial
									ANXA1 EGFR	Mast cells	Epithelial cells
									ANXA1 EGFR	Mast cells	Fibroblast
									ANXA1 EGFR	Mast cells	Myeloid
									ANXA1 EGFR	Mast cells	T cells
									ANXA1 EGFR	Myeloid	Alveolar
									ANXA1 EGFR	Myeloid	Endothelial
									ANXA1 EGFR	Myeloid	Epithelial cells
									ANXA1 EGFR	Myeloid	Fibroblast
									ANXA1 EGFR	Myeloid	Myeloid
									ANXA1 EGFR	Myeloid	T cells
									ANXA1 EGFR	T cells	Alveolar
									ANXA1 EGFR	T cells	Endothelial
									ANXA1 EGFR	T cells	Epithelial cells
									ANXA1 EGFR	T cells	Fibroblast
									ANXA1 EGFR	T cells	Myeloid
									ANXA1 EGFR	T cells	T cells
									ANXA1 FPR1	Alveolar	Alveolar
									ANXA1 FPR1	Alveolar	B cells
									ANXA1 FPR1	Alveolar	Endothelial
									ANXA1 FPR1	Alveolar	Epithelial cells
									ANXA1 FPR1	Alveolar	Fibroblast
									ANXA1 FPR1	Alveolar	Mast cells
									ANXA1 FPR1	Alveolar	Myeloid
									ANXA1 FPR1	Alveolar	T cells
									ANXA1 FPR1	B cells	Alveolar
									ANXA1 FPR1	B cells	B cells
									ANXA1 FPR1	B cells	Endothelial
									ANXA1 FPR1	B cells	Epithelial cells
									ANXA1 FPR1	B cells	Fibroblast
									ANXA1 FPR1	B cells	Mast cells
									ANXA1 FPR1	B cells	Myeloid
									ANXA1 FPR1	B cells	T cells
									ANXA1 FPR1	Endothelial	Alveolar
									ANXA1 FPR1	Endothelial	B cells
									ANXA1 FPR1	Endothelial	Endothelial
									ANXA1 FPR1	Endothelial	Epithelial cells
									ANXA1 FPR1	Endothelial	Fibroblast
									ANXA1 FPR1	Endothelial	Mast cells
									ANXA1 FPR1	Endothelial	Myeloid
									ANXA1 FPR1	Endothelial	T cells
									ANXA1 FPR1	Epithelial cells	Alveolar
									ANXA1 FPR1	Epithelial cells	B cells
									ANXA1 FPR1	Epithelial cells	Endothelial
									ANXA1 FPR1	Epithelial cells	Epithelial cells
									ANXA1 FPR1	Epithelial cells	Fibroblast
									ANXA1 FPR1	Epithelial cells	Mast cells
									ANXA1 FPR1	Epithelial cells	Myeloid
									ANXA1 FPR1	Epithelial cells	T cells
									ANXA1 FPR1	Fibroblast	Alveolar
									ANXA1 FPR1	Fibroblast	B cells
									ANXA1 FPR1	Fibroblast	Endothelial
									ANXA1 FPR1	Fibroblast	Epithelial cells
									ANXA1 FPR1	Fibroblast	Fibroblast
									ANXA1 FPR1	Fibroblast	Mast cells
									ANXA1 FPR1	Fibroblast	Myeloid
									ANXA1 FPR1	Fibroblast	T cells
									ANXA1 FPR1	Mast cells	Alveolar
									ANXA1 FPR1	Mast cells	B cells
									ANXA1 FPR1	Mast cells	Endothelial
									ANXA1 FPR1	Mast cells	Epithelial cells
									ANXA1 FPR1	Mast cells	Fibroblast
									ANXA1 FPR1	Mast cells	Mast cells
									ANXA1 FPR1	Mast cells	Myeloid
									ANXA1 FPR1	Mast cells	T cells
									ANXA1 FPR1	Myeloid	Alveolar
									ANXA1 FPR1	Myeloid	B cells
									ANXA1 FPR1	Myeloid	Endothelial
									ANXA1 FPR1	Myeloid	Epithelial cells
									ANXA1 FPR1	Myeloid	Fibroblast
									ANXA1 FPR1	Myeloid	Mast cells
									ANXA1 FPR1	Myeloid	Myeloid
									ANXA1 FPR1	Myeloid	T cells
									ANXA1 FPR1	T cells	Alveolar
									ANXA1 FPR1	T cells	B cells
									ANXA1 FPR1	T cells	Endothelial
									ANXA1 FPR1	T cells	Epithelial cells
									ANXA1 FPR1	T cells	Fibroblast
									ANXA1 FPR1	T cells	Mast cells
									ANXA1 FPR1	T cells	Myeloid
									ANXA1 FPR1	T cells	T cells
									ANXA1 FPR2	Alveolar	Alveolar
									ANXA1 FPR2	Alveolar	Endothelial
									ANXA1 FPR2	Alveolar	Fibroblast
									ANXA1 FPR2	Alveolar	Mast cells
									ANXA1 FPR2	Alveolar	Myeloid
									ANXA1 FPR2	Alveolar	T cells
									ANXA1 FPR2	B cells	Alveolar
									ANXA1 FPR2	B cells	Endothelial
									ANXA1 FPR2	B cells	Fibroblast
									ANXA1 FPR2	B cells	Mast cells
									ANXA1 FPR2	B cells	Myeloid
									ANXA1 FPR2	B cells	T cells
									ANXA1 FPR2	Endothelial	Alveolar
									ANXA1 FPR2	Endothelial	Endothelial
									ANXA1 FPR2	Endothelial	Fibroblast
									ANXA1 FPR2	Endothelial	Mast cells
									ANXA1 FPR2	Endothelial	Myeloid
									ANXA1 FPR2	Endothelial	T cells
									ANXA1 FPR2	Epithelial cells	Alveolar
									ANXA1 FPR2	Epithelial cells	Endothelial
									ANXA1 FPR2	Epithelial cells	Fibroblast
									ANXA1 FPR2	Epithelial cells	Mast cells
									ANXA1 FPR2	Epithelial cells	Myeloid
									ANXA1 FPR2	Epithelial cells	T cells
									ANXA1 FPR2	Fibroblast	Alveolar
									ANXA1 FPR2	Fibroblast	Endothelial
									ANXA1 FPR2	Fibroblast	Fibroblast
									ANXA1 FPR2	Fibroblast	Mast cells
									ANXA1 FPR2	Fibroblast	Myeloid
									ANXA1 FPR2	Fibroblast	T cells
									ANXA1 FPR2	Mast cells	Alveolar
									ANXA1 FPR2	Mast cells	Endothelial
									ANXA1 FPR2	Mast cells	Fibroblast
									ANXA1 FPR2	Mast cells	Mast cells
									ANXA1 FPR2	Mast cells	Myeloid
									ANXA1 FPR2	Mast cells	T cells
									ANXA1 FPR2	Myeloid	Alveolar
									ANXA1 FPR2	Myeloid	Endothelial
									ANXA1 FPR2	Myeloid	Fibroblast
									ANXA1 FPR2	Myeloid	Mast cells
									ANXA1 FPR2	Myeloid	Myeloid
									ANXA1 FPR2	Myeloid	T cells
									ANXA1 FPR2	T cells	Alveolar
									ANXA1 FPR2	T cells	Endothelial
									ANXA1 FPR2	T cells	Fibroblast
									ANXA1 FPR2	T cells	Mast cells
									ANXA1 FPR2	T cells	Myeloid
									ANXA1 FPR2	T cells	T cells
									ANXA1 FPR3	Alveolar	Alveolar
									ANXA1 FPR3	Alveolar	Endothelial
									ANXA1 FPR3	Alveolar	Fibroblast
									ANXA1 FPR3	Alveolar	Mast cells
									ANXA1 FPR3	Alveolar	Myeloid
									ANXA1 FPR3	Alveolar	T cells
									ANXA1 FPR3	B cells	Alveolar
									ANXA1 FPR3	B cells	Endothelial
									ANXA1 FPR3	B cells	Fibroblast
									ANXA1 FPR3	B cells	Mast cells
									ANXA1 FPR3	B cells	Myeloid
									ANXA1 FPR3	B cells	T cells
									ANXA1 FPR3	Endothelial	Alveolar
									ANXA1 FPR3	Endothelial	Endothelial
									ANXA1 FPR3	Endothelial	Fibroblast
									ANXA1 FPR3	Endothelial	Mast cells
									ANXA1 FPR3	Endothelial	Myeloid
									ANXA1 FPR3	Endothelial	T cells
									ANXA1 FPR3	Epithelial cells	Alveolar
									ANXA1 FPR3	Epithelial cells	Endothelial
									ANXA1 FPR3	Epithelial cells	Fibroblast
									ANXA1 FPR3	Epithelial cells	Mast cells
									ANXA1 FPR3	Epithelial cells	Myeloid
									ANXA1 FPR3	Epithelial cells	T cells
									ANXA1 FPR3	Fibroblast	Alveolar
									ANXA1 FPR3	Fibroblast	Endothelial
									ANXA1 FPR3	Fibroblast	Fibroblast
									ANXA1 FPR3	Fibroblast	Mast cells
									ANXA1 FPR3	Fibroblast	Myeloid
									ANXA1 FPR3	Fibroblast	T cells
									ANXA1 FPR3	Mast cells	Alveolar
									ANXA1 FPR3	Mast cells	Endothelial
									ANXA1 FPR3	Mast cells	Fibroblast
									ANXA1 FPR3	Mast cells	Mast cells
									ANXA1 FPR3	Mast cells	Myeloid
									ANXA1 FPR3	Mast cells	T cells
									ANXA1 FPR3	Myeloid	Alveolar
									ANXA1 FPR3	Myeloid	Endothelial
									ANXA1 FPR3	Myeloid	Fibroblast
									ANXA1 FPR3	Myeloid	Mast cells
									ANXA1 FPR3	Myeloid	Myeloid
									ANXA1 FPR3	Myeloid	T cells
									ANXA1 FPR3	T cells	Alveolar
									ANXA1 FPR3	T cells	Endothelial
									ANXA1 FPR3	T cells	Fibroblast
									ANXA1 FPR3	T cells	Mast cells
									ANXA1 FPR3	T cells	Myeloid
									ANXA1 FPR3	T cells	T cells
									APOE LDLR	Alveolar	Alveolar
									APOE LDLR	Alveolar	B cells
									APOE LDLR	Alveolar	Endothelial
									APOE LDLR	Alveolar	Epithelial cells
									APOE LDLR	Alveolar	Fibroblast
									APOE LDLR	Alveolar	Mast cells
									APOE LDLR	Alveolar	Myeloid
									APOE LDLR	Alveolar	T cells
									APOE LDLR	B cells	Alveolar
									APOE LDLR	B cells	B cells
									APOE LDLR	B cells	Endothelial
									APOE LDLR	B cells	Epithelial cells
									APOE LDLR	B cells	Fibroblast
									APOE LDLR	B cells	Mast cells
									APOE LDLR	B cells	Myeloid
									APOE LDLR	B cells	T cells
									APOE LDLR	Endothelial	Alveolar
									APOE LDLR	Endothelial	B cells
									APOE LDLR	Endothelial	Endothelial
									APOE LDLR	Endothelial	Epithelial cells
									APOE LDLR	Endothelial	Fibroblast
									APOE LDLR	Endothelial	Mast cells
									APOE LDLR	Endothelial	Myeloid
									APOE LDLR	Endothelial	T cells
									APOE LDLR	Epithelial cells	Alveolar
									APOE LDLR	Epithelial cells	B cells
									APOE LDLR	Epithelial cells	Endothelial
									APOE LDLR	Epithelial cells	Epithelial cells
									APOE LDLR	Epithelial cells	Fibroblast
									APOE LDLR	Epithelial cells	Mast cells
									APOE LDLR	Epithelial cells	Myeloid
									APOE LDLR	Epithelial cells	T cells
									APOE LDLR	Fibroblast	Alveolar
									APOE LDLR	Fibroblast	B cells
									APOE LDLR	Fibroblast	Endothelial
									APOE LDLR	Fibroblast	Epithelial cells
									APOE LDLR	Fibroblast	Fibroblast
									APOE LDLR	Fibroblast	Mast cells
									APOE LDLR	Fibroblast	Myeloid
									APOE LDLR	Fibroblast	T cells
									APOE LDLR	Mast cells	Alveolar
									APOE LDLR	Mast cells	B cells
									APOE LDLR	Mast cells	Endothelial
									APOE LDLR	Mast cells	Epithelial cells
									APOE LDLR	Mast cells	Fibroblast
									APOE LDLR	Mast cells	Mast cells
									APOE LDLR	Mast cells	Myeloid
									APOE LDLR	Mast cells	T cells
									APOE LDLR	Myeloid	Alveolar
									APOE LDLR	Myeloid	B cells
									APOE LDLR	Myeloid	Endothelial
									APOE LDLR	Myeloid	Epithelial cells
									APOE LDLR	Myeloid	Fibroblast
									APOE LDLR	Myeloid	Mast cells
									APOE LDLR	Myeloid	Myeloid
									APOE LDLR	Myeloid	T cells
									APOE LDLR	T cells	Alveolar
									APOE LDLR	T cells	B cells
									APOE LDLR	T cells	Endothelial
									APOE LDLR	T cells	Epithelial cells
									APOE LDLR	T cells	Fibroblast
									APOE LDLR	T cells	Mast cells
									APOE LDLR	T cells	Myeloid
									APOE LDLR	T cells	T cells
									APOE LRP1	Alveolar	Alveolar
									APOE LRP1	Alveolar	B cells
									APOE LRP1	Alveolar	Endothelial
									APOE LRP1	Alveolar	Epithelial cells
									APOE LRP1	Alveolar	Fibroblast
									APOE LRP1	Alveolar	Mast cells
									APOE LRP1	Alveolar	Myeloid
									APOE LRP1	Alveolar	T cells
									APOE LRP1	B cells	Alveolar
									APOE LRP1	B cells	B cells
									APOE LRP1	B cells	Endothelial
									APOE LRP1	B cells	Epithelial cells
									APOE LRP1	B cells	Fibroblast
									APOE LRP1	B cells	Mast cells
									APOE LRP1	B cells	Myeloid
									APOE LRP1	B cells	T cells
									APOE LRP1	Endothelial	Alveolar
									APOE LRP1	Endothelial	B cells
									APOE LRP1	Endothelial	Endothelial
									APOE LRP1	Endothelial	Epithelial cells
									APOE LRP1	Endothelial	Fibroblast
									APOE LRP1	Endothelial	Mast cells
									APOE LRP1	Endothelial	Myeloid
									APOE LRP1	Endothelial	T cells
									APOE LRP1	Epithelial cells	Alveolar
									APOE LRP1	Epithelial cells	B cells
									APOE LRP1	Epithelial cells	Endothelial
									APOE LRP1	Epithelial cells	Epithelial cells
									APOE LRP1	Epithelial cells	Fibroblast
									APOE LRP1	Epithelial cells	Mast cells
									APOE LRP1	Epithelial cells	Myeloid
									APOE LRP1	Epithelial cells	T cells
									APOE LRP1	Fibroblast	Alveolar
									APOE LRP1	Fibroblast	B cells
									APOE LRP1	Fibroblast	Endothelial
									APOE LRP1	Fibroblast	Epithelial cells
									APOE LRP1	Fibroblast	Fibroblast
									APOE LRP1	Fibroblast	Mast cells
									APOE LRP1	Fibroblast	Myeloid
									APOE LRP1	Fibroblast	T cells
									APOE LRP1	Mast cells	Alveolar
									APOE LRP1	Mast cells	B cells
									APOE LRP1	Mast cells	Endothelial
									APOE LRP1	Mast cells	Epithelial cells
									APOE LRP1	Mast cells	Fibroblast
									APOE LRP1	Mast cells	Mast cells
									APOE LRP1	Mast cells	Myeloid
									APOE LRP1	Mast cells	T cells
									APOE LRP1	Myeloid	Alveolar
									APOE LRP1	Myeloid	B cells
									APOE LRP1	Myeloid	Endothelial
									APOE LRP1	Myeloid	Epithelial cells
									APOE LRP1	Myeloid	Fibroblast
									APOE LRP1	Myeloid	Mast cells
									APOE LRP1	Myeloid	Myeloid
									APOE LRP1	Myeloid	T cells
									APOE LRP1	T cells	Alveolar
									APOE LRP1	T cells	B cells
									APOE LRP1	T cells	Endothelial
									APOE LRP1	T cells	Epithelial cells
									APOE LRP1	T cells	Fibroblast
									APOE LRP1	T cells	Mast cells
									APOE LRP1	T cells	Myeloid
									APOE LRP1	T cells	T cells
									APOE LRP2	Alveolar	Alveolar
									APOE LRP2	Alveolar	Myeloid
									APOE LRP2	B cells	Alveolar
									APOE LRP2	B cells	Myeloid
									APOE LRP2	Endothelial	Alveolar
									APOE LRP2	Endothelial	Myeloid
									APOE LRP2	Epithelial cells	Alveolar
									APOE LRP2	Epithelial cells	Myeloid
									APOE LRP2	Fibroblast	Alveolar
									APOE LRP2	Fibroblast	Myeloid
									APOE LRP2	Mast cells	Alveolar
									APOE LRP2	Mast cells	Myeloid
									APOE LRP2	Myeloid	Alveolar
									APOE LRP2	Myeloid	Myeloid
									APOE LRP2	T cells	Alveolar
									APOE LRP2	T cells	Myeloid
									APOE LRP5	Alveolar	Alveolar
									APOE LRP5	Alveolar	Endothelial
									APOE LRP5	Alveolar	Epithelial cells
									APOE LRP5	Alveolar	Fibroblast
									APOE LRP5	Alveolar	Myeloid
									APOE LRP5	Alveolar	T cells
									APOE LRP5	B cells	Alveolar
									APOE LRP5	B cells	Endothelial
									APOE LRP5	B cells	Epithelial cells
									APOE LRP5	B cells	Fibroblast
									APOE LRP5	B cells	Myeloid
									APOE LRP5	B cells	T cells
									APOE LRP5	Endothelial	Alveolar
									APOE LRP5	Endothelial	Endothelial
									APOE LRP5	Endothelial	Epithelial cells
									APOE LRP5	Endothelial	Fibroblast
									APOE LRP5	Endothelial	Myeloid
									APOE LRP5	Endothelial	T cells
									APOE LRP5	Epithelial cells	Alveolar
									APOE LRP5	Epithelial cells	Endothelial
									APOE LRP5	Epithelial cells	Epithelial cells
									APOE LRP5	Epithelial cells	Fibroblast
									APOE LRP5	Epithelial cells	Myeloid
									APOE LRP5	Epithelial cells	T cells
									APOE LRP5	Fibroblast	Alveolar
									APOE LRP5	Fibroblast	Endothelial
									APOE LRP5	Fibroblast	Epithelial cells
									APOE LRP5	Fibroblast	Fibroblast
									APOE LRP5	Fibroblast	Myeloid
									APOE LRP5	Fibroblast	T cells
									APOE LRP5	Mast cells	Alveolar
									APOE LRP5	Mast cells	Endothelial
									APOE LRP5	Mast cells	Epithelial cells
									APOE LRP5	Mast cells	Fibroblast
									APOE LRP5	Mast cells	Myeloid
									APOE LRP5	Mast cells	T cells
									APOE LRP5	Myeloid	Alveolar
									APOE LRP5	Myeloid	Endothelial
									APOE LRP5	Myeloid	Epithelial cells
									APOE LRP5	Myeloid	Fibroblast
									APOE LRP5	Myeloid	Myeloid
									APOE LRP5	Myeloid	T cells
									APOE LRP5	T cells	Alveolar
									APOE LRP5	T cells	Endothelial
									APOE LRP5	T cells	Epithelial cells
									APOE LRP5	T cells	Fibroblast
									APOE LRP5	T cells	Myeloid
									APOE LRP5	T cells	T cells
									APOE LRP8	Alveolar	Alveolar
									APOE LRP8	Alveolar	Epithelial cells
									APOE LRP8	Alveolar	Myeloid
									APOE LRP8	Alveolar	T cells
									APOE LRP8	B cells	Alveolar
									APOE LRP8	B cells	Epithelial cells
									APOE LRP8	B cells	Myeloid
									APOE LRP8	B cells	T cells
									APOE LRP8	Endothelial	Alveolar
									APOE LRP8	Endothelial	Epithelial cells
									APOE LRP8	Endothelial	Myeloid
									APOE LRP8	Endothelial	T cells
									APOE LRP8	Epithelial cells	Alveolar
									APOE LRP8	Epithelial cells	Epithelial cells
									APOE LRP8	Epithelial cells	Myeloid
									APOE LRP8	Epithelial cells	T cells
									APOE LRP8	Fibroblast	Alveolar
									APOE LRP8	Fibroblast	Epithelial cells
									APOE LRP8	Fibroblast	Myeloid
									APOE LRP8	Fibroblast	T cells
									APOE LRP8	Mast cells	Alveolar
									APOE LRP8	Mast cells	Epithelial cells
									APOE LRP8	Mast cells	Myeloid
									APOE LRP8	Mast cells	T cells
									APOE LRP8	Myeloid	Alveolar
									APOE LRP8	Myeloid	Epithelial cells
									APOE LRP8	Myeloid	Myeloid
									APOE LRP8	Myeloid	T cells
									APOE LRP8	T cells	Alveolar
									APOE LRP8	T cells	Epithelial cells
									APOE LRP8	T cells	Myeloid
									APOE LRP8	T cells	T cells
									APOE SCARB1	Alveolar	Alveolar
									APOE SCARB1	Alveolar	Endothelial
									APOE SCARB1	Alveolar	Fibroblast
									APOE SCARB1	Alveolar	Myeloid
									APOE SCARB1	Alveolar	T cells
									APOE SCARB1	B cells	Alveolar
									APOE SCARB1	B cells	Endothelial
									APOE SCARB1	B cells	Fibroblast
									APOE SCARB1	B cells	Myeloid
									APOE SCARB1	B cells	T cells
									APOE SCARB1	Endothelial	Alveolar
									APOE SCARB1	Endothelial	Endothelial
									APOE SCARB1	Endothelial	Fibroblast
									APOE SCARB1	Endothelial	Myeloid
									APOE SCARB1	Endothelial	T cells
									APOE SCARB1	Epithelial cells	Alveolar
									APOE SCARB1	Epithelial cells	Endothelial
									APOE SCARB1	Epithelial cells	Fibroblast
									APOE SCARB1	Epithelial cells	Myeloid
									APOE SCARB1	Epithelial cells	T cells
									APOE SCARB1	Fibroblast	Alveolar
									APOE SCARB1	Fibroblast	Endothelial
									APOE SCARB1	Fibroblast	Fibroblast
									APOE SCARB1	Fibroblast	Myeloid
									APOE SCARB1	Fibroblast	T cells
									APOE SCARB1	Mast cells	Alveolar
									APOE SCARB1	Mast cells	Endothelial
									APOE SCARB1	Mast cells	Fibroblast
									APOE SCARB1	Mast cells	Myeloid
									APOE SCARB1	Mast cells	T cells
									APOE SCARB1	Myeloid	Alveolar
									APOE SCARB1	Myeloid	Endothelial
									APOE SCARB1	Myeloid	Fibroblast
									APOE SCARB1	Myeloid	Myeloid
									APOE SCARB1	Myeloid	T cells
									APOE SCARB1	T cells	Alveolar
									APOE SCARB1	T cells	Endothelial
									APOE SCARB1	T cells	Fibroblast
									APOE SCARB1	T cells	Myeloid
									APOE SCARB1	T cells	T cells
									APOE SORL1	Alveolar	Alveolar
									APOE SORL1	Alveolar	B cells
									APOE SORL1	Alveolar	Endothelial
									APOE SORL1	Alveolar	Epithelial cells
									APOE SORL1	Alveolar	Fibroblast
									APOE SORL1	Alveolar	Mast cells
									APOE SORL1	Alveolar	Myeloid
									APOE SORL1	Alveolar	T cells
									APOE SORL1	B cells	Alveolar
									APOE SORL1	B cells	B cells
									APOE SORL1	B cells	Endothelial
									APOE SORL1	B cells	Epithelial cells
									APOE SORL1	B cells	Fibroblast
									APOE SORL1	B cells	Mast cells
									APOE SORL1	B cells	Myeloid
									APOE SORL1	B cells	T cells
									APOE SORL1	Endothelial	Alveolar
									APOE SORL1	Endothelial	B cells
									APOE SORL1	Endothelial	Endothelial
									APOE SORL1	Endothelial	Epithelial cells
									APOE SORL1	Endothelial	Fibroblast
									APOE SORL1	Endothelial	Mast cells
									APOE SORL1	Endothelial	Myeloid
									APOE SORL1	Endothelial	T cells
									APOE SORL1	Epithelial cells	Alveolar
									APOE SORL1	Epithelial cells	B cells
									APOE SORL1	Epithelial cells	Endothelial
									APOE SORL1	Epithelial cells	Epithelial cells
									APOE SORL1	Epithelial cells	Fibroblast
									APOE SORL1	Epithelial cells	Mast cells
									APOE SORL1	Epithelial cells	Myeloid
									APOE SORL1	Epithelial cells	T cells
									APOE SORL1	Fibroblast	Alveolar
									APOE SORL1	Fibroblast	B cells
									APOE SORL1	Fibroblast	Endothelial
									APOE SORL1	Fibroblast	Epithelial cells
									APOE SORL1	Fibroblast	Fibroblast
									APOE SORL1	Fibroblast	Mast cells
									APOE SORL1	Fibroblast	Myeloid
									APOE SORL1	Fibroblast	T cells
									APOE SORL1	Mast cells	Alveolar
									APOE SORL1	Mast cells	B cells
									APOE SORL1	Mast cells	Endothelial
									APOE SORL1	Mast cells	Epithelial cells
									APOE SORL1	Mast cells	Fibroblast
									APOE SORL1	Mast cells	Mast cells
									APOE SORL1	Mast cells	Myeloid
									APOE SORL1	Mast cells	T cells
									APOE SORL1	Myeloid	Alveolar
									APOE SORL1	Myeloid	B cells
									APOE SORL1	Myeloid	Endothelial
									APOE SORL1	Myeloid	Epithelial cells
									APOE SORL1	Myeloid	Fibroblast
									APOE SORL1	Myeloid	Mast cells
									APOE SORL1	Myeloid	Myeloid
									APOE SORL1	Myeloid	T cells
									APOE SORL1	T cells	Alveolar
									APOE SORL1	T cells	B cells
									APOE SORL1	T cells	Endothelial
									APOE SORL1	T cells	Epithelial cells
									APOE SORL1	T cells	Fibroblast
									APOE SORL1	T cells	Mast cells
									APOE SORL1	T cells	Myeloid
									APOE SORL1	T cells	T cells
									APOE VLDLR	Alveolar	Alveolar
									APOE VLDLR	Alveolar	Epithelial cells
									APOE VLDLR	Alveolar	Fibroblast
									APOE VLDLR	Alveolar	Myeloid
									APOE VLDLR	Alveolar	T cells
									APOE VLDLR	B cells	Alveolar
									APOE VLDLR	B cells	Epithelial cells
									APOE VLDLR	B cells	Fibroblast
									APOE VLDLR	B cells	Myeloid
									APOE VLDLR	B cells	T cells
									APOE VLDLR	Endothelial	Alveolar
									APOE VLDLR	Endothelial	Epithelial cells
									APOE VLDLR	Endothelial	Fibroblast
									APOE VLDLR	Endothelial	Myeloid
									APOE VLDLR	Endothelial	T cells
									APOE VLDLR	Epithelial cells	Alveolar
									APOE VLDLR	Epithelial cells	Epithelial cells
									APOE VLDLR	Epithelial cells	Fibroblast
									APOE VLDLR	Epithelial cells	Myeloid
									APOE VLDLR	Epithelial cells	T cells
									APOE VLDLR	Fibroblast	Alveolar
									APOE VLDLR	Fibroblast	Epithelial cells
									APOE VLDLR	Fibroblast	Fibroblast
									APOE VLDLR	Fibroblast	Myeloid
									APOE VLDLR	Fibroblast	T cells
									APOE VLDLR	Mast cells	Alveolar
									APOE VLDLR	Mast cells	Epithelial cells
									APOE VLDLR	Mast cells	Fibroblast
									APOE VLDLR	Mast cells	Myeloid
									APOE VLDLR	Mast cells	T cells
									APOE VLDLR	Myeloid	Alveolar
									APOE VLDLR	Myeloid	Epithelial cells
									APOE VLDLR	Myeloid	Fibroblast
									APOE VLDLR	Myeloid	Myeloid
									APOE VLDLR	Myeloid	T cells
									APOE VLDLR	T cells	Alveolar
									APOE VLDLR	T cells	Epithelial cells
									APOE VLDLR	T cells	Fibroblast
									APOE VLDLR	T cells	Myeloid
									APOE VLDLR	T cells	T cells
									AZGP1 ITGAV	Alveolar	Alveolar
									AZGP1 ITGAV	Alveolar	Endothelial
									AZGP1 ITGAV	Alveolar	Epithelial cells
									AZGP1 ITGAV	Alveolar	Fibroblast
									AZGP1 ITGAV	Alveolar	Mast cells
									AZGP1 ITGAV	Alveolar	Myeloid
									AZGP1 ITGAV	Alveolar	T cells
									AZGP1 ITGAV	Fibroblast	Alveolar
									AZGP1 ITGAV	Fibroblast	Endothelial
									AZGP1 ITGAV	Fibroblast	Epithelial cells
									AZGP1 ITGAV	Fibroblast	Fibroblast
									AZGP1 ITGAV	Fibroblast	Mast cells
									AZGP1 ITGAV	Fibroblast	Myeloid
									AZGP1 ITGAV	Fibroblast	T cells
									AZGP1 ITGAV	Myeloid	Alveolar
									AZGP1 ITGAV	Myeloid	Endothelial
									AZGP1 ITGAV	Myeloid	Epithelial cells
									AZGP1 ITGAV	Myeloid	Fibroblast
									AZGP1 ITGAV	Myeloid	Mast cells
									AZGP1 ITGAV	Myeloid	Myeloid
									AZGP1 ITGAV	Myeloid	T cells
									AZGP1 ITGAV	T cells	Alveolar
									AZGP1 ITGAV	T cells	Endothelial
									AZGP1 ITGAV	T cells	Epithelial cells
									AZGP1 ITGAV	T cells	Fibroblast
									AZGP1 ITGAV	T cells	Mast cells
									AZGP1 ITGAV	T cells	Myeloid
									AZGP1 ITGAV	T cells	T cells
									C4BPA BMPR2	Alveolar	Alveolar
									C4BPA BMPR2	Alveolar	B cells
									C4BPA BMPR2	Alveolar	Endothelial
									C4BPA BMPR2	Alveolar	Epithelial cells
									C4BPA BMPR2	Alveolar	Fibroblast
									C4BPA BMPR2	Alveolar	Mast cells
									C4BPA BMPR2	Alveolar	Myeloid
									C4BPA BMPR2	Alveolar	T cells
									C4BPA BMPR2	Epithelial cells	Alveolar
									C4BPA BMPR2	Epithelial cells	B cells
									C4BPA BMPR2	Epithelial cells	Endothelial
									C4BPA BMPR2	Epithelial cells	Epithelial cells
									C4BPA BMPR2	Epithelial cells	Fibroblast
									C4BPA BMPR2	Epithelial cells	Mast cells
									C4BPA BMPR2	Epithelial cells	Myeloid
									C4BPA BMPR2	Epithelial cells	T cells
									C4BPA BMPR2	Myeloid	Alveolar
									C4BPA BMPR2	Myeloid	B cells
									C4BPA BMPR2	Myeloid	Endothelial
									C4BPA BMPR2	Myeloid	Epithelial cells
									C4BPA BMPR2	Myeloid	Fibroblast
									C4BPA BMPR2	Myeloid	Mast cells
									C4BPA BMPR2	Myeloid	Myeloid
									C4BPA BMPR2	Myeloid	T cells
									C4BPA BMPR2	T cells	Alveolar
									C4BPA BMPR2	T cells	B cells
									C4BPA BMPR2	T cells	Endothelial
									C4BPA BMPR2	T cells	Epithelial cells
									C4BPA BMPR2	T cells	Fibroblast
									C4BPA BMPR2	T cells	Mast cells
									C4BPA BMPR2	T cells	Myeloid
									C4BPA BMPR2	T cells	T cells
									C4BPA CD40	Alveolar	Alveolar
									C4BPA CD40	Alveolar	B cells
									C4BPA CD40	Alveolar	Endothelial
									C4BPA CD40	Alveolar	Epithelial cells
									C4BPA CD40	Alveolar	Fibroblast
									C4BPA CD40	Alveolar	Mast cells
									C4BPA CD40	Alveolar	Myeloid
									C4BPA CD40	Alveolar	T cells
									C4BPA CD40	Epithelial cells	Alveolar
									C4BPA CD40	Epithelial cells	B cells
									C4BPA CD40	Epithelial cells	Endothelial
									C4BPA CD40	Epithelial cells	Epithelial cells
									C4BPA CD40	Epithelial cells	Fibroblast
									C4BPA CD40	Epithelial cells	Mast cells
									C4BPA CD40	Epithelial cells	Myeloid
									C4BPA CD40	Epithelial cells	T cells
									C4BPA CD40	Myeloid	Alveolar
									C4BPA CD40	Myeloid	B cells
									C4BPA CD40	Myeloid	Endothelial
									C4BPA CD40	Myeloid	Epithelial cells
									C4BPA CD40	Myeloid	Fibroblast
									C4BPA CD40	Myeloid	Mast cells
									C4BPA CD40	Myeloid	Myeloid
									C4BPA CD40	Myeloid	T cells
									C4BPA CD40	T cells	Alveolar
									C4BPA CD40	T cells	B cells
									C4BPA CD40	T cells	Endothelial
									C4BPA CD40	T cells	Epithelial cells
									C4BPA CD40	T cells	Fibroblast
									C4BPA CD40	T cells	Mast cells
									C4BPA CD40	T cells	Myeloid
									C4BPA CD40	T cells	T cells
									C4BPA LRP1	Alveolar	Alveolar
									C4BPA LRP1	Alveolar	B cells
									C4BPA LRP1	Alveolar	Endothelial
									C4BPA LRP1	Alveolar	Epithelial cells
									C4BPA LRP1	Alveolar	Fibroblast
									C4BPA LRP1	Alveolar	Mast cells
									C4BPA LRP1	Alveolar	Myeloid
									C4BPA LRP1	Alveolar	T cells
									C4BPA LRP1	Epithelial cells	Alveolar
									C4BPA LRP1	Epithelial cells	B cells
									C4BPA LRP1	Epithelial cells	Endothelial
									C4BPA LRP1	Epithelial cells	Epithelial cells
									C4BPA LRP1	Epithelial cells	Fibroblast
									C4BPA LRP1	Epithelial cells	Mast cells
									C4BPA LRP1	Epithelial cells	Myeloid
									C4BPA LRP1	Epithelial cells	T cells
									C4BPA LRP1	Myeloid	Alveolar
									C4BPA LRP1	Myeloid	B cells
									C4BPA LRP1	Myeloid	Endothelial
									C4BPA LRP1	Myeloid	Epithelial cells
									C4BPA LRP1	Myeloid	Fibroblast
									C4BPA LRP1	Myeloid	Mast cells
									C4BPA LRP1	Myeloid	Myeloid
									C4BPA LRP1	Myeloid	T cells
									C4BPA LRP1	T cells	Alveolar
									C4BPA LRP1	T cells	B cells
									C4BPA LRP1	T cells	Endothelial
									C4BPA LRP1	T cells	Epithelial cells
									C4BPA LRP1	T cells	Fibroblast
									C4BPA LRP1	T cells	Mast cells
									C4BPA LRP1	T cells	Myeloid
									C4BPA LRP1	T cells	T cells
									CCL18 C14orf1	Alveolar	Alveolar
									CCL18 C14orf1	Alveolar	B cells
									CCL18 C14orf1	Alveolar	Endothelial
									CCL18 C14orf1	Alveolar	Epithelial cells
									CCL18 C14orf1	Alveolar	Fibroblast
									CCL18 C14orf1	Alveolar	Mast cells
									CCL18 C14orf1	Alveolar	Myeloid
									CCL18 C14orf1	Alveolar	T cells
									CCL18 C14orf1	B cells	Alveolar
									CCL18 C14orf1	B cells	B cells
									CCL18 C14orf1	B cells	Endothelial
									CCL18 C14orf1	B cells	Epithelial cells
									CCL18 C14orf1	B cells	Fibroblast
									CCL18 C14orf1	B cells	Mast cells
									CCL18 C14orf1	B cells	Myeloid
									CCL18 C14orf1	B cells	T cells
									CCL18 C14orf1	Endothelial	Alveolar
									CCL18 C14orf1	Endothelial	B cells
									CCL18 C14orf1	Endothelial	Endothelial
									CCL18 C14orf1	Endothelial	Epithelial cells
									CCL18 C14orf1	Endothelial	Fibroblast
									CCL18 C14orf1	Endothelial	Mast cells
									CCL18 C14orf1	Endothelial	Myeloid
									CCL18 C14orf1	Endothelial	T cells
									CCL18 C14orf1	Epithelial cells	Alveolar
									CCL18 C14orf1	Epithelial cells	B cells
									CCL18 C14orf1	Epithelial cells	Endothelial
									CCL18 C14orf1	Epithelial cells	Epithelial cells
									CCL18 C14orf1	Epithelial cells	Fibroblast
									CCL18 C14orf1	Epithelial cells	Mast cells
									CCL18 C14orf1	Epithelial cells	Myeloid
									CCL18 C14orf1	Epithelial cells	T cells
									CCL18 C14orf1	Fibroblast	Alveolar
									CCL18 C14orf1	Fibroblast	B cells
									CCL18 C14orf1	Fibroblast	Endothelial
									CCL18 C14orf1	Fibroblast	Epithelial cells
									CCL18 C14orf1	Fibroblast	Fibroblast
									CCL18 C14orf1	Fibroblast	Mast cells
									CCL18 C14orf1	Fibroblast	Myeloid
									CCL18 C14orf1	Fibroblast	T cells
									CCL18 C14orf1	Mast cells	Alveolar
									CCL18 C14orf1	Mast cells	B cells
									CCL18 C14orf1	Mast cells	Endothelial
									CCL18 C14orf1	Mast cells	Epithelial cells
									CCL18 C14orf1	Mast cells	Fibroblast
									CCL18 C14orf1	Mast cells	Mast cells
									CCL18 C14orf1	Mast cells	Myeloid
									CCL18 C14orf1	Mast cells	T cells
									CCL18 C14orf1	Myeloid	Alveolar
									CCL18 C14orf1	Myeloid	B cells
									CCL18 C14orf1	Myeloid	Endothelial
									CCL18 C14orf1	Myeloid	Epithelial cells
									CCL18 C14orf1	Myeloid	Fibroblast
									CCL18 C14orf1	Myeloid	Mast cells
									CCL18 C14orf1	Myeloid	Myeloid
									CCL18 C14orf1	Myeloid	T cells
									CCL18 C14orf1	T cells	Alveolar
									CCL18 C14orf1	T cells	B cells
									CCL18 C14orf1	T cells	Endothelial
									CCL18 C14orf1	T cells	Epithelial cells
									CCL18 C14orf1	T cells	Fibroblast
									CCL18 C14orf1	T cells	Mast cells
									CCL18 C14orf1	T cells	Myeloid
									CCL18 C14orf1	T cells	T cells
									CCL2 ACKR2	Alveolar	Endothelial
									CCL2 ACKR2	Alveolar	Fibroblast
									CCL2 ACKR2	Alveolar	Myeloid
									CCL2 ACKR2	B cells	Endothelial
									CCL2 ACKR2	B cells	Fibroblast
									CCL2 ACKR2	B cells	Myeloid
									CCL2 ACKR2	Endothelial	Endothelial
									CCL2 ACKR2	Endothelial	Fibroblast
									CCL2 ACKR2	Endothelial	Myeloid
									CCL2 ACKR2	Epithelial cells	Endothelial
									CCL2 ACKR2	Epithelial cells	Fibroblast
									CCL2 ACKR2	Epithelial cells	Myeloid
									CCL2 ACKR2	Fibroblast	Endothelial
									CCL2 ACKR2	Fibroblast	Fibroblast
									CCL2 ACKR2	Fibroblast	Myeloid
									CCL2 ACKR2	Mast cells	Endothelial
									CCL2 ACKR2	Mast cells	Fibroblast
									CCL2 ACKR2	Mast cells	Myeloid
									CCL2 ACKR2	Myeloid	Endothelial
									CCL2 ACKR2	Myeloid	Fibroblast
									CCL2 ACKR2	Myeloid	Myeloid
									CCL2 ACKR2	T cells	Endothelial
									CCL2 ACKR2	T cells	Fibroblast
									CCL2 ACKR2	T cells	Myeloid
									CCL2 ACKR4	Alveolar	Alveolar
									CCL2 ACKR4	Alveolar	Endothelial
									CCL2 ACKR4	Alveolar	Epithelial cells
									CCL2 ACKR4	Alveolar	Fibroblast
									CCL2 ACKR4	B cells	Alveolar
									CCL2 ACKR4	B cells	Endothelial
									CCL2 ACKR4	B cells	Epithelial cells
									CCL2 ACKR4	B cells	Fibroblast
									CCL2 ACKR4	Endothelial	Alveolar
									CCL2 ACKR4	Endothelial	Endothelial
									CCL2 ACKR4	Endothelial	Epithelial cells
									CCL2 ACKR4	Endothelial	Fibroblast
									CCL2 ACKR4	Epithelial cells	Alveolar
									CCL2 ACKR4	Epithelial cells	Endothelial
									CCL2 ACKR4	Epithelial cells	Epithelial cells
									CCL2 ACKR4	Epithelial cells	Fibroblast
									CCL2 ACKR4	Fibroblast	Alveolar
									CCL2 ACKR4	Fibroblast	Endothelial
									CCL2 ACKR4	Fibroblast	Epithelial cells
									CCL2 ACKR4	Fibroblast	Fibroblast
									CCL2 ACKR4	Mast cells	Alveolar
									CCL2 ACKR4	Mast cells	Endothelial
									CCL2 ACKR4	Mast cells	Epithelial cells
									CCL2 ACKR4	Mast cells	Fibroblast
									CCL2 ACKR4	Myeloid	Alveolar
									CCL2 ACKR4	Myeloid	Endothelial
									CCL2 ACKR4	Myeloid	Epithelial cells
									CCL2 ACKR4	Myeloid	Fibroblast
									CCL2 ACKR4	T cells	Alveolar
									CCL2 ACKR4	T cells	Endothelial
									CCL2 ACKR4	T cells	Epithelial cells
									CCL2 ACKR4	T cells	Fibroblast
									CCL2 CCR1	Alveolar	Alveolar
									CCL2 CCR1	Alveolar	Endothelial
									CCL2 CCR1	Alveolar	Fibroblast
									CCL2 CCR1	Alveolar	Myeloid
									CCL2 CCR1	Alveolar	T cells
									CCL2 CCR1	B cells	Alveolar
									CCL2 CCR1	B cells	Endothelial
									CCL2 CCR1	B cells	Fibroblast
									CCL2 CCR1	B cells	Myeloid
									CCL2 CCR1	B cells	T cells
									CCL2 CCR1	Endothelial	Alveolar
									CCL2 CCR1	Endothelial	Endothelial
									CCL2 CCR1	Endothelial	Fibroblast
									CCL2 CCR1	Endothelial	Myeloid
									CCL2 CCR1	Endothelial	T cells
									CCL2 CCR1	Epithelial cells	Alveolar
									CCL2 CCR1	Epithelial cells	Endothelial
									CCL2 CCR1	Epithelial cells	Fibroblast
									CCL2 CCR1	Epithelial cells	Myeloid
									CCL2 CCR1	Epithelial cells	T cells
									CCL2 CCR1	Fibroblast	Alveolar
									CCL2 CCR1	Fibroblast	Endothelial
									CCL2 CCR1	Fibroblast	Fibroblast
									CCL2 CCR1	Fibroblast	Myeloid
									CCL2 CCR1	Fibroblast	T cells
									CCL2 CCR1	Mast cells	Alveolar
									CCL2 CCR1	Mast cells	Endothelial
									CCL2 CCR1	Mast cells	Fibroblast
									CCL2 CCR1	Mast cells	Myeloid
									CCL2 CCR1	Mast cells	T cells
									CCL2 CCR1	Myeloid	Alveolar
									CCL2 CCR1	Myeloid	Endothelial
									CCL2 CCR1	Myeloid	Fibroblast
									CCL2 CCR1	Myeloid	Myeloid
									CCL2 CCR1	Myeloid	T cells
									CCL2 CCR1	T cells	Alveolar
									CCL2 CCR1	T cells	Endothelial
									CCL2 CCR1	T cells	Fibroblast
									CCL2 CCR1	T cells	Myeloid
									CCL2 CCR1	T cells	T cells
									CCL2 CCR10	Alveolar	Alveolar
									CCL2 CCR10	Alveolar	B cells
									CCL2 CCR10	Alveolar	Fibroblast
									CCL2 CCR10	Alveolar	Myeloid
									CCL2 CCR10	Alveolar	T cells
									CCL2 CCR10	B cells	Alveolar
									CCL2 CCR10	B cells	B cells
									CCL2 CCR10	B cells	Fibroblast
									CCL2 CCR10	B cells	Myeloid
									CCL2 CCR10	B cells	T cells
									CCL2 CCR10	Endothelial	Alveolar
									CCL2 CCR10	Endothelial	B cells
									CCL2 CCR10	Endothelial	Fibroblast
									CCL2 CCR10	Endothelial	Myeloid
									CCL2 CCR10	Endothelial	T cells
									CCL2 CCR10	Epithelial cells	Alveolar
									CCL2 CCR10	Epithelial cells	B cells
									CCL2 CCR10	Epithelial cells	Fibroblast
									CCL2 CCR10	Epithelial cells	Myeloid
									CCL2 CCR10	Epithelial cells	T cells
									CCL2 CCR10	Fibroblast	Alveolar
									CCL2 CCR10	Fibroblast	B cells
									CCL2 CCR10	Fibroblast	Fibroblast
									CCL2 CCR10	Fibroblast	Myeloid
									CCL2 CCR10	Fibroblast	T cells
									CCL2 CCR10	Mast cells	Alveolar
									CCL2 CCR10	Mast cells	B cells
									CCL2 CCR10	Mast cells	Fibroblast
									CCL2 CCR10	Mast cells	Myeloid
									CCL2 CCR10	Mast cells	T cells
									CCL2 CCR10	Myeloid	Alveolar
									CCL2 CCR10	Myeloid	B cells
									CCL2 CCR10	Myeloid	Fibroblast
									CCL2 CCR10	Myeloid	Myeloid
									CCL2 CCR10	Myeloid	T cells
									CCL2 CCR10	T cells	Alveolar
									CCL2 CCR10	T cells	B cells
									CCL2 CCR10	T cells	Fibroblast
									CCL2 CCR10	T cells	Myeloid
									CCL2 CCR10	T cells	T cells
									CCL2 CCR2	Alveolar	B cells
									CCL2 CCR2	Alveolar	Myeloid
									CCL2 CCR2	Alveolar	T cells
									CCL2 CCR2	B cells	B cells
									CCL2 CCR2	B cells	Myeloid
									CCL2 CCR2	B cells	T cells
									CCL2 CCR2	Endothelial	B cells
									CCL2 CCR2	Endothelial	Myeloid
									CCL2 CCR2	Endothelial	T cells
									CCL2 CCR2	Epithelial cells	B cells
									CCL2 CCR2	Epithelial cells	Myeloid
									CCL2 CCR2	Epithelial cells	T cells
									CCL2 CCR2	Fibroblast	B cells
									CCL2 CCR2	Fibroblast	Myeloid
									CCL2 CCR2	Fibroblast	T cells
									CCL2 CCR2	Mast cells	B cells
									CCL2 CCR2	Mast cells	Myeloid
									CCL2 CCR2	Mast cells	T cells
									CCL2 CCR2	Myeloid	B cells
									CCL2 CCR2	Myeloid	Myeloid
									CCL2 CCR2	Myeloid	T cells
									CCL2 CCR2	T cells	B cells
									CCL2 CCR2	T cells	Myeloid
									CCL2 CCR2	T cells	T cells
									CCL2 CCR4	Alveolar	Myeloid
									CCL2 CCR4	Alveolar	T cells
									CCL2 CCR4	B cells	Myeloid
									CCL2 CCR4	B cells	T cells
									CCL2 CCR4	Endothelial	Myeloid
									CCL2 CCR4	Endothelial	T cells
									CCL2 CCR4	Epithelial cells	Myeloid
									CCL2 CCR4	Epithelial cells	T cells
									CCL2 CCR4	Fibroblast	Myeloid
									CCL2 CCR4	Fibroblast	T cells
									CCL2 CCR4	Mast cells	Myeloid
									CCL2 CCR4	Mast cells	T cells
									CCL2 CCR4	Myeloid	Myeloid
									CCL2 CCR4	Myeloid	T cells
									CCL2 CCR4	T cells	Myeloid
									CCL2 CCR4	T cells	T cells
									CCL2 CCR5	Alveolar	Alveolar
									CCL2 CCR5	Alveolar	Myeloid
									CCL2 CCR5	Alveolar	T cells
									CCL2 CCR5	B cells	Alveolar
									CCL2 CCR5	B cells	Myeloid
									CCL2 CCR5	B cells	T cells
									CCL2 CCR5	Endothelial	Alveolar
									CCL2 CCR5	Endothelial	Myeloid
									CCL2 CCR5	Endothelial	T cells
									CCL2 CCR5	Epithelial cells	Alveolar
									CCL2 CCR5	Epithelial cells	Myeloid
									CCL2 CCR5	Epithelial cells	T cells
									CCL2 CCR5	Fibroblast	Alveolar
									CCL2 CCR5	Fibroblast	Myeloid
									CCL2 CCR5	Fibroblast	T cells
									CCL2 CCR5	Mast cells	Alveolar
									CCL2 CCR5	Mast cells	Myeloid
									CCL2 CCR5	Mast cells	T cells
									CCL2 CCR5	Myeloid	Alveolar
									CCL2 CCR5	Myeloid	Myeloid
									CCL2 CCR5	Myeloid	T cells
									CCL2 CCR5	T cells	Alveolar
									CCL2 CCR5	T cells	Myeloid
									CCL2 CCR5	T cells	T cells
									CCL3 ACKR2	Alveolar	Endothelial
									CCL3 ACKR2	Alveolar	Fibroblast
									CCL3 ACKR2	Alveolar	Myeloid
									CCL3 ACKR2	B cells	Endothelial
									CCL3 ACKR2	B cells	Fibroblast
									CCL3 ACKR2	B cells	Myeloid
									CCL3 ACKR2	Endothelial	Endothelial
									CCL3 ACKR2	Endothelial	Fibroblast
									CCL3 ACKR2	Endothelial	Myeloid
									CCL3 ACKR2	Epithelial cells	Endothelial
									CCL3 ACKR2	Epithelial cells	Fibroblast
									CCL3 ACKR2	Epithelial cells	Myeloid
									CCL3 ACKR2	Fibroblast	Endothelial
									CCL3 ACKR2	Fibroblast	Fibroblast
									CCL3 ACKR2	Fibroblast	Myeloid
									CCL3 ACKR2	Mast cells	Endothelial
									CCL3 ACKR2	Mast cells	Fibroblast
									CCL3 ACKR2	Mast cells	Myeloid
									CCL3 ACKR2	Myeloid	Endothelial
									CCL3 ACKR2	Myeloid	Fibroblast
									CCL3 ACKR2	Myeloid	Myeloid
									CCL3 ACKR2	T cells	Endothelial
									CCL3 ACKR2	T cells	Fibroblast
									CCL3 ACKR2	T cells	Myeloid
									CCL3 CCR1	Alveolar	Alveolar
									CCL3 CCR1	Alveolar	Endothelial
									CCL3 CCR1	Alveolar	Fibroblast
									CCL3 CCR1	Alveolar	Myeloid
									CCL3 CCR1	Alveolar	T cells
									CCL3 CCR1	B cells	Alveolar
									CCL3 CCR1	B cells	Endothelial
									CCL3 CCR1	B cells	Fibroblast
									CCL3 CCR1	B cells	Myeloid
									CCL3 CCR1	B cells	T cells
									CCL3 CCR1	Endothelial	Alveolar
									CCL3 CCR1	Endothelial	Endothelial
									CCL3 CCR1	Endothelial	Fibroblast
									CCL3 CCR1	Endothelial	Myeloid
									CCL3 CCR1	Endothelial	T cells
									CCL3 CCR1	Epithelial cells	Alveolar
									CCL3 CCR1	Epithelial cells	Endothelial
									CCL3 CCR1	Epithelial cells	Fibroblast
									CCL3 CCR1	Epithelial cells	Myeloid
									CCL3 CCR1	Epithelial cells	T cells
									CCL3 CCR1	Fibroblast	Alveolar
									CCL3 CCR1	Fibroblast	Endothelial
									CCL3 CCR1	Fibroblast	Fibroblast
									CCL3 CCR1	Fibroblast	Myeloid
									CCL3 CCR1	Fibroblast	T cells
									CCL3 CCR1	Mast cells	Alveolar
									CCL3 CCR1	Mast cells	Endothelial
									CCL3 CCR1	Mast cells	Fibroblast
									CCL3 CCR1	Mast cells	Myeloid
									CCL3 CCR1	Mast cells	T cells
									CCL3 CCR1	Myeloid	Alveolar
									CCL3 CCR1	Myeloid	Endothelial
									CCL3 CCR1	Myeloid	Fibroblast
									CCL3 CCR1	Myeloid	Myeloid
									CCL3 CCR1	Myeloid	T cells
									CCL3 CCR1	T cells	Alveolar
									CCL3 CCR1	T cells	Endothelial
									CCL3 CCR1	T cells	Fibroblast
									CCL3 CCR1	T cells	Myeloid
									CCL3 CCR1	T cells	T cells
									CCL3 CCR4	Alveolar	Myeloid
									CCL3 CCR4	Alveolar	T cells
									CCL3 CCR4	B cells	Myeloid
									CCL3 CCR4	B cells	T cells
									CCL3 CCR4	Endothelial	Myeloid
									CCL3 CCR4	Endothelial	T cells
									CCL3 CCR4	Epithelial cells	Myeloid
									CCL3 CCR4	Epithelial cells	T cells
									CCL3 CCR4	Fibroblast	Myeloid
									CCL3 CCR4	Fibroblast	T cells
									CCL3 CCR4	Mast cells	Myeloid
									CCL3 CCR4	Mast cells	T cells
									CCL3 CCR4	Myeloid	Myeloid
									CCL3 CCR4	Myeloid	T cells
									CCL3 CCR4	T cells	Myeloid
									CCL3 CCR4	T cells	T cells
									CCL3 CCR5	Alveolar	Alveolar
									CCL3 CCR5	Alveolar	Myeloid
									CCL3 CCR5	Alveolar	T cells
									CCL3 CCR5	B cells	Alveolar
									CCL3 CCR5	B cells	Myeloid
									CCL3 CCR5	B cells	T cells
									CCL3 CCR5	Endothelial	Alveolar
									CCL3 CCR5	Endothelial	Myeloid
									CCL3 CCR5	Endothelial	T cells
									CCL3 CCR5	Epithelial cells	Alveolar
									CCL3 CCR5	Epithelial cells	Myeloid
									CCL3 CCR5	Epithelial cells	T cells
									CCL3 CCR5	Fibroblast	Alveolar
									CCL3 CCR5	Fibroblast	Myeloid
									CCL3 CCR5	Fibroblast	T cells
									CCL3 CCR5	Mast cells	Alveolar
									CCL3 CCR5	Mast cells	Myeloid
									CCL3 CCR5	Mast cells	T cells
									CCL3 CCR5	Myeloid	Alveolar
									CCL3 CCR5	Myeloid	Myeloid
									CCL3 CCR5	Myeloid	T cells
									CCL3 CCR5	T cells	Alveolar
									CCL3 CCR5	T cells	Myeloid
									CCL3 CCR5	T cells	T cells
									CCL4 ACKR2	Alveolar	Endothelial
									CCL4 ACKR2	Alveolar	Fibroblast
									CCL4 ACKR2	Alveolar	Myeloid
									CCL4 ACKR2	B cells	Endothelial
									CCL4 ACKR2	B cells	Fibroblast
									CCL4 ACKR2	B cells	Myeloid
									CCL4 ACKR2	Endothelial	Endothelial
									CCL4 ACKR2	Endothelial	Fibroblast
									CCL4 ACKR2	Endothelial	Myeloid
									CCL4 ACKR2	Epithelial cells	Endothelial
									CCL4 ACKR2	Epithelial cells	Fibroblast
									CCL4 ACKR2	Epithelial cells	Myeloid
									CCL4 ACKR2	Fibroblast	Endothelial
									CCL4 ACKR2	Fibroblast	Fibroblast
									CCL4 ACKR2	Fibroblast	Myeloid
									CCL4 ACKR2	Mast cells	Endothelial
									CCL4 ACKR2	Mast cells	Fibroblast
									CCL4 ACKR2	Mast cells	Myeloid
									CCL4 ACKR2	Myeloid	Endothelial
									CCL4 ACKR2	Myeloid	Fibroblast
									CCL4 ACKR2	Myeloid	Myeloid
									CCL4 ACKR2	T cells	Endothelial
									CCL4 ACKR2	T cells	Fibroblast
									CCL4 ACKR2	T cells	Myeloid
									CCL4 CCR1	Alveolar	Alveolar
									CCL4 CCR1	Alveolar	Endothelial
									CCL4 CCR1	Alveolar	Fibroblast
									CCL4 CCR1	Alveolar	Myeloid
									CCL4 CCR1	Alveolar	T cells
									CCL4 CCR1	B cells	Alveolar
									CCL4 CCR1	B cells	Endothelial
									CCL4 CCR1	B cells	Fibroblast
									CCL4 CCR1	B cells	Myeloid
									CCL4 CCR1	B cells	T cells
									CCL4 CCR1	Endothelial	Alveolar
									CCL4 CCR1	Endothelial	Endothelial
									CCL4 CCR1	Endothelial	Fibroblast
									CCL4 CCR1	Endothelial	Myeloid
									CCL4 CCR1	Endothelial	T cells
									CCL4 CCR1	Epithelial cells	Alveolar
									CCL4 CCR1	Epithelial cells	Endothelial
									CCL4 CCR1	Epithelial cells	Fibroblast
									CCL4 CCR1	Epithelial cells	Myeloid
									CCL4 CCR1	Epithelial cells	T cells
									CCL4 CCR1	Fibroblast	Alveolar
									CCL4 CCR1	Fibroblast	Endothelial
									CCL4 CCR1	Fibroblast	Fibroblast
									CCL4 CCR1	Fibroblast	Myeloid
									CCL4 CCR1	Fibroblast	T cells
									CCL4 CCR1	Mast cells	Alveolar
									CCL4 CCR1	Mast cells	Endothelial
									CCL4 CCR1	Mast cells	Fibroblast
									CCL4 CCR1	Mast cells	Myeloid
									CCL4 CCR1	Mast cells	T cells
									CCL4 CCR1	Myeloid	Alveolar
									CCL4 CCR1	Myeloid	Endothelial
									CCL4 CCR1	Myeloid	Fibroblast
									CCL4 CCR1	Myeloid	Myeloid
									CCL4 CCR1	Myeloid	T cells
									CCL4 CCR1	T cells	Alveolar
									CCL4 CCR1	T cells	Endothelial
									CCL4 CCR1	T cells	Fibroblast
									CCL4 CCR1	T cells	Myeloid
									CCL4 CCR1	T cells	T cells
									CCL4 CCR5	Alveolar	Alveolar
									CCL4 CCR5	Alveolar	Myeloid
									CCL4 CCR5	Alveolar	T cells
									CCL4 CCR5	B cells	Alveolar
									CCL4 CCR5	B cells	Myeloid
									CCL4 CCR5	B cells	T cells
									CCL4 CCR5	Endothelial	Alveolar
									CCL4 CCR5	Endothelial	Myeloid
									CCL4 CCR5	Endothelial	T cells
									CCL4 CCR5	Epithelial cells	Alveolar
									CCL4 CCR5	Epithelial cells	Myeloid
									CCL4 CCR5	Epithelial cells	T cells
									CCL4 CCR5	Fibroblast	Alveolar
									CCL4 CCR5	Fibroblast	Myeloid
									CCL4 CCR5	Fibroblast	T cells
									CCL4 CCR5	Mast cells	Alveolar
									CCL4 CCR5	Mast cells	Myeloid
									CCL4 CCR5	Mast cells	T cells
									CCL4 CCR5	Myeloid	Alveolar
									CCL4 CCR5	Myeloid	Myeloid
									CCL4 CCR5	Myeloid	T cells
									CCL4 CCR5	T cells	Alveolar
									CCL4 CCR5	T cells	Myeloid
									CCL4 CCR5	T cells	T cells
									CCL4 CCR8	Alveolar	T cells
									CCL4 CCR8	B cells	T cells
									CCL4 CCR8	Endothelial	T cells
									CCL4 CCR8	Epithelial cells	T cells
									CCL4 CCR8	Fibroblast	T cells
									CCL4 CCR8	Mast cells	T cells
									CCL4 CCR8	Myeloid	T cells
									CCL4 CCR8	T cells	T cells
									CD24 SELP	Alveolar	Endothelial
									CD24 SELP	Alveolar	Myeloid
									CD24 SELP	Alveolar	T cells
									CD24 SELP	B cells	Endothelial
									CD24 SELP	B cells	Myeloid
									CD24 SELP	B cells	T cells
									CD24 SELP	Endothelial	Endothelial
									CD24 SELP	Endothelial	Myeloid
									CD24 SELP	Endothelial	T cells
									CD24 SELP	Epithelial cells	Endothelial
									CD24 SELP	Epithelial cells	Myeloid
									CD24 SELP	Epithelial cells	T cells
									CD24 SELP	Fibroblast	Endothelial
									CD24 SELP	Fibroblast	Myeloid
									CD24 SELP	Fibroblast	T cells
									CD24 SELP	Myeloid	Endothelial
									CD24 SELP	Myeloid	Myeloid
									CD24 SELP	Myeloid	T cells
									CD24 SELP	T cells	Endothelial
									CD24 SELP	T cells	Myeloid
									CD24 SELP	T cells	T cells
									CD55 CR1	Alveolar	B cells
									CD55 CR1	Alveolar	Myeloid
									CD55 CR1	B cells	B cells
									CD55 CR1	B cells	Myeloid
									CD55 CR1	Endothelial	B cells
									CD55 CR1	Endothelial	Myeloid
									CD55 CR1	Epithelial cells	B cells
									CD55 CR1	Epithelial cells	Myeloid
									CD55 CR1	Fibroblast	B cells
									CD55 CR1	Fibroblast	Myeloid
									CD55 CR1	Mast cells	B cells
									CD55 CR1	Mast cells	Myeloid
									CD55 CR1	Myeloid	B cells
									CD55 CR1	Myeloid	Myeloid
									CD55 CR1	T cells	B cells
									CD55 CR1	T cells	Myeloid
									CDH1 CDH2	Alveolar	Fibroblast
									CDH1 CDH2	Alveolar	Myeloid
									CDH1 CDH2	Epithelial cells	Fibroblast
									CDH1 CDH2	Epithelial cells	Myeloid
									CDH1 CDH2	Fibroblast	Fibroblast
									CDH1 CDH2	Fibroblast	Myeloid
									CDH1 CDH2	Myeloid	Fibroblast
									CDH1 CDH2	Myeloid	Myeloid
									CDH1 CDH2	T cells	Fibroblast
									CDH1 CDH2	T cells	Myeloid
									CDH1 EGFR	Alveolar	Alveolar
									CDH1 EGFR	Alveolar	Endothelial
									CDH1 EGFR	Alveolar	Epithelial cells
									CDH1 EGFR	Alveolar	Fibroblast
									CDH1 EGFR	Alveolar	Myeloid
									CDH1 EGFR	Alveolar	T cells
									CDH1 EGFR	Epithelial cells	Alveolar
									CDH1 EGFR	Epithelial cells	Endothelial
									CDH1 EGFR	Epithelial cells	Epithelial cells
									CDH1 EGFR	Epithelial cells	Fibroblast
									CDH1 EGFR	Epithelial cells	Myeloid
									CDH1 EGFR	Epithelial cells	T cells
									CDH1 EGFR	Fibroblast	Alveolar
									CDH1 EGFR	Fibroblast	Endothelial
									CDH1 EGFR	Fibroblast	Epithelial cells
									CDH1 EGFR	Fibroblast	Fibroblast
									CDH1 EGFR	Fibroblast	Myeloid
									CDH1 EGFR	Fibroblast	T cells
									CDH1 EGFR	Myeloid	Alveolar
									CDH1 EGFR	Myeloid	Endothelial
									CDH1 EGFR	Myeloid	Epithelial cells
									CDH1 EGFR	Myeloid	Fibroblast
									CDH1 EGFR	Myeloid	Myeloid
									CDH1 EGFR	Myeloid	T cells
									CDH1 EGFR	T cells	Alveolar
									CDH1 EGFR	T cells	Endothelial
									CDH1 EGFR	T cells	Epithelial cells
									CDH1 EGFR	T cells	Fibroblast
									CDH1 EGFR	T cells	Myeloid
									CDH1 EGFR	T cells	T cells
									CDH1 ERBB3	Alveolar	Alveolar
									CDH1 ERBB3	Alveolar	Endothelial
									CDH1 ERBB3	Alveolar	Epithelial cells
									CDH1 ERBB3	Alveolar	Fibroblast
									CDH1 ERBB3	Alveolar	Myeloid
									CDH1 ERBB3	Alveolar	T cells
									CDH1 ERBB3	Epithelial cells	Alveolar
									CDH1 ERBB3	Epithelial cells	Endothelial
									CDH1 ERBB3	Epithelial cells	Epithelial cells
									CDH1 ERBB3	Epithelial cells	Fibroblast
									CDH1 ERBB3	Epithelial cells	Myeloid
									CDH1 ERBB3	Epithelial cells	T cells
									CDH1 ERBB3	Fibroblast	Alveolar
									CDH1 ERBB3	Fibroblast	Endothelial
									CDH1 ERBB3	Fibroblast	Epithelial cells
									CDH1 ERBB3	Fibroblast	Fibroblast
									CDH1 ERBB3	Fibroblast	Myeloid
									CDH1 ERBB3	Fibroblast	T cells
									CDH1 ERBB3	Myeloid	Alveolar
									CDH1 ERBB3	Myeloid	Endothelial
									CDH1 ERBB3	Myeloid	Epithelial cells
									CDH1 ERBB3	Myeloid	Fibroblast
									CDH1 ERBB3	Myeloid	Myeloid
									CDH1 ERBB3	Myeloid	T cells
									CDH1 ERBB3	T cells	Alveolar
									CDH1 ERBB3	T cells	Endothelial
									CDH1 ERBB3	T cells	Epithelial cells
									CDH1 ERBB3	T cells	Fibroblast
									CDH1 ERBB3	T cells	Myeloid
									CDH1 ERBB3	T cells	T cells
									CDH1 IGF1R	Alveolar	Alveolar
									CDH1 IGF1R	Alveolar	Endothelial
									CDH1 IGF1R	Alveolar	Epithelial cells
									CDH1 IGF1R	Alveolar	Fibroblast
									CDH1 IGF1R	Alveolar	Myeloid
									CDH1 IGF1R	Alveolar	T cells
									CDH1 IGF1R	Epithelial cells	Alveolar
									CDH1 IGF1R	Epithelial cells	Endothelial
									CDH1 IGF1R	Epithelial cells	Epithelial cells
									CDH1 IGF1R	Epithelial cells	Fibroblast
									CDH1 IGF1R	Epithelial cells	Myeloid
									CDH1 IGF1R	Epithelial cells	T cells
									CDH1 IGF1R	Fibroblast	Alveolar
									CDH1 IGF1R	Fibroblast	Endothelial
									CDH1 IGF1R	Fibroblast	Epithelial cells
									CDH1 IGF1R	Fibroblast	Fibroblast
									CDH1 IGF1R	Fibroblast	Myeloid
									CDH1 IGF1R	Fibroblast	T cells
									CDH1 IGF1R	Myeloid	Alveolar
									CDH1 IGF1R	Myeloid	Endothelial
									CDH1 IGF1R	Myeloid	Epithelial cells
									CDH1 IGF1R	Myeloid	Fibroblast
									CDH1 IGF1R	Myeloid	Myeloid
									CDH1 IGF1R	Myeloid	T cells
									CDH1 IGF1R	T cells	Alveolar
									CDH1 IGF1R	T cells	Endothelial
									CDH1 IGF1R	T cells	Epithelial cells
									CDH1 IGF1R	T cells	Fibroblast
									CDH1 IGF1R	T cells	Myeloid
									CDH1 IGF1R	T cells	T cells
									CDH1 ITGAE	Alveolar	Alveolar
									CDH1 ITGAE	Alveolar	B cells
									CDH1 ITGAE	Alveolar	Endothelial
									CDH1 ITGAE	Alveolar	Epithelial cells
									CDH1 ITGAE	Alveolar	Fibroblast
									CDH1 ITGAE	Alveolar	Mast cells
									CDH1 ITGAE	Alveolar	Myeloid
									CDH1 ITGAE	Alveolar	T cells
									CDH1 ITGAE	Epithelial cells	Alveolar
									CDH1 ITGAE	Epithelial cells	B cells
									CDH1 ITGAE	Epithelial cells	Endothelial
									CDH1 ITGAE	Epithelial cells	Epithelial cells
									CDH1 ITGAE	Epithelial cells	Fibroblast
									CDH1 ITGAE	Epithelial cells	Mast cells
									CDH1 ITGAE	Epithelial cells	Myeloid
									CDH1 ITGAE	Epithelial cells	T cells
									CDH1 ITGAE	Fibroblast	Alveolar
									CDH1 ITGAE	Fibroblast	B cells
									CDH1 ITGAE	Fibroblast	Endothelial
									CDH1 ITGAE	Fibroblast	Epithelial cells
									CDH1 ITGAE	Fibroblast	Fibroblast
									CDH1 ITGAE	Fibroblast	Mast cells
									CDH1 ITGAE	Fibroblast	Myeloid
									CDH1 ITGAE	Fibroblast	T cells
									CDH1 ITGAE	Myeloid	Alveolar
									CDH1 ITGAE	Myeloid	B cells
									CDH1 ITGAE	Myeloid	Endothelial
									CDH1 ITGAE	Myeloid	Epithelial cells
									CDH1 ITGAE	Myeloid	Fibroblast
									CDH1 ITGAE	Myeloid	Mast cells
									CDH1 ITGAE	Myeloid	Myeloid
									CDH1 ITGAE	Myeloid	T cells
									CDH1 ITGAE	T cells	Alveolar
									CDH1 ITGAE	T cells	B cells
									CDH1 ITGAE	T cells	Endothelial
									CDH1 ITGAE	T cells	Epithelial cells
									CDH1 ITGAE	T cells	Fibroblast
									CDH1 ITGAE	T cells	Mast cells
									CDH1 ITGAE	T cells	Myeloid
									CDH1 ITGAE	T cells	T cells
									CDH1 ITGB7	Alveolar	Alveolar
									CDH1 ITGB7	Alveolar	B cells
									CDH1 ITGB7	Alveolar	Fibroblast
									CDH1 ITGB7	Alveolar	Mast cells
									CDH1 ITGB7	Alveolar	Myeloid
									CDH1 ITGB7	Alveolar	T cells
									CDH1 ITGB7	Epithelial cells	Alveolar
									CDH1 ITGB7	Epithelial cells	B cells
									CDH1 ITGB7	Epithelial cells	Fibroblast
									CDH1 ITGB7	Epithelial cells	Mast cells
									CDH1 ITGB7	Epithelial cells	Myeloid
									CDH1 ITGB7	Epithelial cells	T cells
									CDH1 ITGB7	Fibroblast	Alveolar
									CDH1 ITGB7	Fibroblast	B cells
									CDH1 ITGB7	Fibroblast	Fibroblast
									CDH1 ITGB7	Fibroblast	Mast cells
									CDH1 ITGB7	Fibroblast	Myeloid
									CDH1 ITGB7	Fibroblast	T cells
									CDH1 ITGB7	Myeloid	Alveolar
									CDH1 ITGB7	Myeloid	B cells
									CDH1 ITGB7	Myeloid	Fibroblast
									CDH1 ITGB7	Myeloid	Mast cells
									CDH1 ITGB7	Myeloid	Myeloid
									CDH1 ITGB7	Myeloid	T cells
									CDH1 ITGB7	T cells	Alveolar
									CDH1 ITGB7	T cells	B cells
									CDH1 ITGB7	T cells	Fibroblast
									CDH1 ITGB7	T cells	Mast cells
									CDH1 ITGB7	T cells	Myeloid
									CDH1 ITGB7	T cells	T cells
									CDH1 KLRG1	Alveolar	Alveolar
									CDH1 KLRG1	Alveolar	B cells
									CDH1 KLRG1	Alveolar	Endothelial
									CDH1 KLRG1	Alveolar	Epithelial cells
									CDH1 KLRG1	Alveolar	Fibroblast
									CDH1 KLRG1	Alveolar	Mast cells
									CDH1 KLRG1	Alveolar	Myeloid
									CDH1 KLRG1	Alveolar	T cells
									CDH1 KLRG1	Epithelial cells	Alveolar
									CDH1 KLRG1	Epithelial cells	B cells
									CDH1 KLRG1	Epithelial cells	Endothelial
									CDH1 KLRG1	Epithelial cells	Epithelial cells
									CDH1 KLRG1	Epithelial cells	Fibroblast
									CDH1 KLRG1	Epithelial cells	Mast cells
									CDH1 KLRG1	Epithelial cells	Myeloid
									CDH1 KLRG1	Epithelial cells	T cells
									CDH1 KLRG1	Fibroblast	Alveolar
									CDH1 KLRG1	Fibroblast	B cells
									CDH1 KLRG1	Fibroblast	Endothelial
									CDH1 KLRG1	Fibroblast	Epithelial cells
									CDH1 KLRG1	Fibroblast	Fibroblast
									CDH1 KLRG1	Fibroblast	Mast cells
									CDH1 KLRG1	Fibroblast	Myeloid
									CDH1 KLRG1	Fibroblast	T cells
									CDH1 KLRG1	Myeloid	Alveolar
									CDH1 KLRG1	Myeloid	B cells
									CDH1 KLRG1	Myeloid	Endothelial
									CDH1 KLRG1	Myeloid	Epithelial cells
									CDH1 KLRG1	Myeloid	Fibroblast
									CDH1 KLRG1	Myeloid	Mast cells
									CDH1 KLRG1	Myeloid	Myeloid
									CDH1 KLRG1	Myeloid	T cells
									CDH1 KLRG1	T cells	Alveolar
									CDH1 KLRG1	T cells	B cells
									CDH1 KLRG1	T cells	Endothelial
									CDH1 KLRG1	T cells	Epithelial cells
									CDH1 KLRG1	T cells	Fibroblast
									CDH1 KLRG1	T cells	Mast cells
									CDH1 KLRG1	T cells	Myeloid
									CDH1 KLRG1	T cells	T cells
									CDH1 LRP5	Alveolar	Alveolar
									CDH1 LRP5	Alveolar	Endothelial
									CDH1 LRP5	Alveolar	Epithelial cells
									CDH1 LRP5	Alveolar	Fibroblast
									CDH1 LRP5	Alveolar	Myeloid
									CDH1 LRP5	Alveolar	T cells
									CDH1 LRP5	Epithelial cells	Alveolar
									CDH1 LRP5	Epithelial cells	Endothelial
									CDH1 LRP5	Epithelial cells	Epithelial cells
									CDH1 LRP5	Epithelial cells	Fibroblast
									CDH1 LRP5	Epithelial cells	Myeloid
									CDH1 LRP5	Epithelial cells	T cells
									CDH1 LRP5	Fibroblast	Alveolar
									CDH1 LRP5	Fibroblast	Endothelial
									CDH1 LRP5	Fibroblast	Epithelial cells
									CDH1 LRP5	Fibroblast	Fibroblast
									CDH1 LRP5	Fibroblast	Myeloid
									CDH1 LRP5	Fibroblast	T cells
									CDH1 LRP5	Myeloid	Alveolar
									CDH1 LRP5	Myeloid	Endothelial
									CDH1 LRP5	Myeloid	Epithelial cells
									CDH1 LRP5	Myeloid	Fibroblast
									CDH1 LRP5	Myeloid	Myeloid
									CDH1 LRP5	Myeloid	T cells
									CDH1 LRP5	T cells	Alveolar
									CDH1 LRP5	T cells	Endothelial
									CDH1 LRP5	T cells	Epithelial cells
									CDH1 LRP5	T cells	Fibroblast
									CDH1 LRP5	T cells	Myeloid
									CDH1 LRP5	T cells	T cells
									CDH1 PTPRF	Alveolar	Alveolar
									CDH1 PTPRF	Alveolar	Endothelial
									CDH1 PTPRF	Alveolar	Epithelial cells
									CDH1 PTPRF	Alveolar	Fibroblast
									CDH1 PTPRF	Alveolar	Myeloid
									CDH1 PTPRF	Alveolar	T cells
									CDH1 PTPRF	Epithelial cells	Alveolar
									CDH1 PTPRF	Epithelial cells	Endothelial
									CDH1 PTPRF	Epithelial cells	Epithelial cells
									CDH1 PTPRF	Epithelial cells	Fibroblast
									CDH1 PTPRF	Epithelial cells	Myeloid
									CDH1 PTPRF	Epithelial cells	T cells
									CDH1 PTPRF	Fibroblast	Alveolar
									CDH1 PTPRF	Fibroblast	Endothelial
									CDH1 PTPRF	Fibroblast	Epithelial cells
									CDH1 PTPRF	Fibroblast	Fibroblast
									CDH1 PTPRF	Fibroblast	Myeloid
									CDH1 PTPRF	Fibroblast	T cells
									CDH1 PTPRF	Myeloid	Alveolar
									CDH1 PTPRF	Myeloid	Endothelial
									CDH1 PTPRF	Myeloid	Epithelial cells
									CDH1 PTPRF	Myeloid	Fibroblast
									CDH1 PTPRF	Myeloid	Myeloid
									CDH1 PTPRF	Myeloid	T cells
									CDH1 PTPRF	T cells	Alveolar
									CDH1 PTPRF	T cells	Endothelial
									CDH1 PTPRF	T cells	Epithelial cells
									CDH1 PTPRF	T cells	Fibroblast
									CDH1 PTPRF	T cells	Myeloid
									CDH1 PTPRF	T cells	T cells
									CDH1 PTPRM	Alveolar	Alveolar
									CDH1 PTPRM	Alveolar	Endothelial
									CDH1 PTPRM	Alveolar	Epithelial cells
									CDH1 PTPRM	Alveolar	Fibroblast
									CDH1 PTPRM	Alveolar	Myeloid
									CDH1 PTPRM	Alveolar	T cells
									CDH1 PTPRM	Epithelial cells	Alveolar
									CDH1 PTPRM	Epithelial cells	Endothelial
									CDH1 PTPRM	Epithelial cells	Epithelial cells
									CDH1 PTPRM	Epithelial cells	Fibroblast
									CDH1 PTPRM	Epithelial cells	Myeloid
									CDH1 PTPRM	Epithelial cells	T cells
									CDH1 PTPRM	Fibroblast	Alveolar
									CDH1 PTPRM	Fibroblast	Endothelial
									CDH1 PTPRM	Fibroblast	Epithelial cells
									CDH1 PTPRM	Fibroblast	Fibroblast
									CDH1 PTPRM	Fibroblast	Myeloid
									CDH1 PTPRM	Fibroblast	T cells
									CDH1 PTPRM	Myeloid	Alveolar
									CDH1 PTPRM	Myeloid	Endothelial
									CDH1 PTPRM	Myeloid	Epithelial cells
									CDH1 PTPRM	Myeloid	Fibroblast
									CDH1 PTPRM	Myeloid	Myeloid
									CDH1 PTPRM	Myeloid	T cells
									CDH1 PTPRM	T cells	Alveolar
									CDH1 PTPRM	T cells	Endothelial
									CDH1 PTPRM	T cells	Epithelial cells
									CDH1 PTPRM	T cells	Fibroblast
									CDH1 PTPRM	T cells	Myeloid
									CDH1 PTPRM	T cells	T cells
									COL1A1 CD36	Alveolar	Alveolar
									COL1A1 CD36	Alveolar	B cells
									COL1A1 CD36	Alveolar	Endothelial
									COL1A1 CD36	Alveolar	Epithelial cells
									COL1A1 CD36	Alveolar	Fibroblast
									COL1A1 CD36	Alveolar	Myeloid
									COL1A1 CD36	Alveolar	T cells
									COL1A1 CD36	B cells	Alveolar
									COL1A1 CD36	B cells	B cells
									COL1A1 CD36	B cells	Endothelial
									COL1A1 CD36	B cells	Epithelial cells
									COL1A1 CD36	B cells	Fibroblast
									COL1A1 CD36	B cells	Myeloid
									COL1A1 CD36	B cells	T cells
									COL1A1 CD36	Epithelial cells	Alveolar
									COL1A1 CD36	Epithelial cells	B cells
									COL1A1 CD36	Epithelial cells	Endothelial
									COL1A1 CD36	Epithelial cells	Epithelial cells
									COL1A1 CD36	Epithelial cells	Fibroblast
									COL1A1 CD36	Epithelial cells	Myeloid
									COL1A1 CD36	Epithelial cells	T cells
									COL1A1 CD36	Fibroblast	Alveolar
									COL1A1 CD36	Fibroblast	B cells
									COL1A1 CD36	Fibroblast	Endothelial
									COL1A1 CD36	Fibroblast	Epithelial cells
									COL1A1 CD36	Fibroblast	Fibroblast
									COL1A1 CD36	Fibroblast	Myeloid
									COL1A1 CD36	Fibroblast	T cells
									COL1A1 CD36	Myeloid	Alveolar
									COL1A1 CD36	Myeloid	B cells
									COL1A1 CD36	Myeloid	Endothelial
									COL1A1 CD36	Myeloid	Epithelial cells
									COL1A1 CD36	Myeloid	Fibroblast
									COL1A1 CD36	Myeloid	Myeloid
									COL1A1 CD36	Myeloid	T cells
									COL1A1 CD36	T cells	Alveolar
									COL1A1 CD36	T cells	B cells
									COL1A1 CD36	T cells	Endothelial
									COL1A1 CD36	T cells	Epithelial cells
									COL1A1 CD36	T cells	Fibroblast
									COL1A1 CD36	T cells	Myeloid
									COL1A1 CD36	T cells	T cells
									COL1A1 CD44	Alveolar	Alveolar
									COL1A1 CD44	Alveolar	B cells
									COL1A1 CD44	Alveolar	Endothelial
									COL1A1 CD44	Alveolar	Epithelial cells
									COL1A1 CD44	Alveolar	Fibroblast
									COL1A1 CD44	Alveolar	Mast cells
									COL1A1 CD44	Alveolar	Myeloid
									COL1A1 CD44	Alveolar	T cells
									COL1A1 CD44	B cells	Alveolar
									COL1A1 CD44	B cells	B cells
									COL1A1 CD44	B cells	Endothelial
									COL1A1 CD44	B cells	Epithelial cells
									COL1A1 CD44	B cells	Fibroblast
									COL1A1 CD44	B cells	Mast cells
									COL1A1 CD44	B cells	Myeloid
									COL1A1 CD44	B cells	T cells
									COL1A1 CD44	Epithelial cells	Alveolar
									COL1A1 CD44	Epithelial cells	B cells
									COL1A1 CD44	Epithelial cells	Endothelial
									COL1A1 CD44	Epithelial cells	Epithelial cells
									COL1A1 CD44	Epithelial cells	Fibroblast
									COL1A1 CD44	Epithelial cells	Mast cells
									COL1A1 CD44	Epithelial cells	Myeloid
									COL1A1 CD44	Epithelial cells	T cells
									COL1A1 CD44	Fibroblast	Alveolar
									COL1A1 CD44	Fibroblast	B cells
									COL1A1 CD44	Fibroblast	Endothelial
									COL1A1 CD44	Fibroblast	Epithelial cells
									COL1A1 CD44	Fibroblast	Fibroblast
									COL1A1 CD44	Fibroblast	Mast cells
									COL1A1 CD44	Fibroblast	Myeloid
									COL1A1 CD44	Fibroblast	T cells
									COL1A1 CD44	Myeloid	Alveolar
									COL1A1 CD44	Myeloid	B cells
									COL1A1 CD44	Myeloid	Endothelial
									COL1A1 CD44	Myeloid	Epithelial cells
									COL1A1 CD44	Myeloid	Fibroblast
									COL1A1 CD44	Myeloid	Mast cells
									COL1A1 CD44	Myeloid	Myeloid
									COL1A1 CD44	Myeloid	T cells
									COL1A1 CD44	T cells	Alveolar
									COL1A1 CD44	T cells	B cells
									COL1A1 CD44	T cells	Endothelial
									COL1A1 CD44	T cells	Epithelial cells
									COL1A1 CD44	T cells	Fibroblast
									COL1A1 CD44	T cells	Mast cells
									COL1A1 CD44	T cells	Myeloid
									COL1A1 CD44	T cells	T cells
									COL1A1 CD93	Alveolar	Alveolar
									COL1A1 CD93	Alveolar	Endothelial
									COL1A1 CD93	Alveolar	Fibroblast
									COL1A1 CD93	Alveolar	Myeloid
									COL1A1 CD93	Alveolar	T cells
									COL1A1 CD93	B cells	Alveolar
									COL1A1 CD93	B cells	Endothelial
									COL1A1 CD93	B cells	Fibroblast
									COL1A1 CD93	B cells	Myeloid
									COL1A1 CD93	B cells	T cells
									COL1A1 CD93	Epithelial cells	Alveolar
									COL1A1 CD93	Epithelial cells	Endothelial
									COL1A1 CD93	Epithelial cells	Fibroblast
									COL1A1 CD93	Epithelial cells	Myeloid
									COL1A1 CD93	Epithelial cells	T cells
									COL1A1 CD93	Fibroblast	Alveolar
									COL1A1 CD93	Fibroblast	Endothelial
									COL1A1 CD93	Fibroblast	Fibroblast
									COL1A1 CD93	Fibroblast	Myeloid
									COL1A1 CD93	Fibroblast	T cells
									COL1A1 CD93	Myeloid	Alveolar
									COL1A1 CD93	Myeloid	Endothelial
									COL1A1 CD93	Myeloid	Fibroblast
									COL1A1 CD93	Myeloid	Myeloid
									COL1A1 CD93	Myeloid	T cells
									COL1A1 CD93	T cells	Alveolar
									COL1A1 CD93	T cells	Endothelial
									COL1A1 CD93	T cells	Fibroblast
									COL1A1 CD93	T cells	Myeloid
									COL1A1 CD93	T cells	T cells
									COL1A1 DDR1	Alveolar	Alveolar
									COL1A1 DDR1	Alveolar	B cells
									COL1A1 DDR1	Alveolar	Endothelial
									COL1A1 DDR1	Alveolar	Epithelial cells
									COL1A1 DDR1	Alveolar	Fibroblast
									COL1A1 DDR1	Alveolar	Myeloid
									COL1A1 DDR1	Alveolar	T cells
									COL1A1 DDR1	B cells	Alveolar
									COL1A1 DDR1	B cells	B cells
									COL1A1 DDR1	B cells	Endothelial
									COL1A1 DDR1	B cells	Epithelial cells
									COL1A1 DDR1	B cells	Fibroblast
									COL1A1 DDR1	B cells	Myeloid
									COL1A1 DDR1	B cells	T cells
									COL1A1 DDR1	Epithelial cells	Alveolar
									COL1A1 DDR1	Epithelial cells	B cells
									COL1A1 DDR1	Epithelial cells	Endothelial
									COL1A1 DDR1	Epithelial cells	Epithelial cells
									COL1A1 DDR1	Epithelial cells	Fibroblast
									COL1A1 DDR1	Epithelial cells	Myeloid
									COL1A1 DDR1	Epithelial cells	T cells
									COL1A1 DDR1	Fibroblast	Alveolar
									COL1A1 DDR1	Fibroblast	B cells
									COL1A1 DDR1	Fibroblast	Endothelial
									COL1A1 DDR1	Fibroblast	Epithelial cells
									COL1A1 DDR1	Fibroblast	Fibroblast
									COL1A1 DDR1	Fibroblast	Myeloid
									COL1A1 DDR1	Fibroblast	T cells
									COL1A1 DDR1	Myeloid	Alveolar
									COL1A1 DDR1	Myeloid	B cells
									COL1A1 DDR1	Myeloid	Endothelial
									COL1A1 DDR1	Myeloid	Epithelial cells
									COL1A1 DDR1	Myeloid	Fibroblast
									COL1A1 DDR1	Myeloid	Myeloid
									COL1A1 DDR1	Myeloid	T cells
									COL1A1 DDR1	T cells	Alveolar
									COL1A1 DDR1	T cells	B cells
									COL1A1 DDR1	T cells	Endothelial
									COL1A1 DDR1	T cells	Epithelial cells
									COL1A1 DDR1	T cells	Fibroblast
									COL1A1 DDR1	T cells	Myeloid
									COL1A1 DDR1	T cells	T cells
									COL1A1 DDR2	Alveolar	Alveolar
									COL1A1 DDR2	Alveolar	Endothelial
									COL1A1 DDR2	Alveolar	Fibroblast
									COL1A1 DDR2	Alveolar	Myeloid
									COL1A1 DDR2	Alveolar	T cells
									COL1A1 DDR2	B cells	Alveolar
									COL1A1 DDR2	B cells	Endothelial
									COL1A1 DDR2	B cells	Fibroblast
									COL1A1 DDR2	B cells	Myeloid
									COL1A1 DDR2	B cells	T cells
									COL1A1 DDR2	Epithelial cells	Alveolar
									COL1A1 DDR2	Epithelial cells	Endothelial
									COL1A1 DDR2	Epithelial cells	Fibroblast
									COL1A1 DDR2	Epithelial cells	Myeloid
									COL1A1 DDR2	Epithelial cells	T cells
									COL1A1 DDR2	Fibroblast	Alveolar
									COL1A1 DDR2	Fibroblast	Endothelial
									COL1A1 DDR2	Fibroblast	Fibroblast
									COL1A1 DDR2	Fibroblast	Myeloid
									COL1A1 DDR2	Fibroblast	T cells
									COL1A1 DDR2	Myeloid	Alveolar
									COL1A1 DDR2	Myeloid	Endothelial
									COL1A1 DDR2	Myeloid	Fibroblast
									COL1A1 DDR2	Myeloid	Myeloid
									COL1A1 DDR2	Myeloid	T cells
									COL1A1 DDR2	T cells	Alveolar
									COL1A1 DDR2	T cells	Endothelial
									COL1A1 DDR2	T cells	Fibroblast
									COL1A1 DDR2	T cells	Myeloid
									COL1A1 DDR2	T cells	T cells
									COL1A1 FLT4	Alveolar	Alveolar
									COL1A1 FLT4	Alveolar	Endothelial
									COL1A1 FLT4	Alveolar	Myeloid
									COL1A1 FLT4	Alveolar	T cells
									COL1A1 FLT4	B cells	Alveolar
									COL1A1 FLT4	B cells	Endothelial
									COL1A1 FLT4	B cells	Myeloid
									COL1A1 FLT4	B cells	T cells
									COL1A1 FLT4	Epithelial cells	Alveolar
									COL1A1 FLT4	Epithelial cells	Endothelial
									COL1A1 FLT4	Epithelial cells	Myeloid
									COL1A1 FLT4	Epithelial cells	T cells
									COL1A1 FLT4	Fibroblast	Alveolar
									COL1A1 FLT4	Fibroblast	Endothelial
									COL1A1 FLT4	Fibroblast	Myeloid
									COL1A1 FLT4	Fibroblast	T cells
									COL1A1 FLT4	Myeloid	Alveolar
									COL1A1 FLT4	Myeloid	Endothelial
									COL1A1 FLT4	Myeloid	Myeloid
									COL1A1 FLT4	Myeloid	T cells
									COL1A1 FLT4	T cells	Alveolar
									COL1A1 FLT4	T cells	Endothelial
									COL1A1 FLT4	T cells	Myeloid
									COL1A1 FLT4	T cells	T cells
									COL1A1 ITGA1	Alveolar	Alveolar
									COL1A1 ITGA1	Alveolar	Endothelial
									COL1A1 ITGA1	Alveolar	Fibroblast
									COL1A1 ITGA1	Alveolar	Myeloid
									COL1A1 ITGA1	Alveolar	T cells
									COL1A1 ITGA1	B cells	Alveolar
									COL1A1 ITGA1	B cells	Endothelial
									COL1A1 ITGA1	B cells	Fibroblast
									COL1A1 ITGA1	B cells	Myeloid
									COL1A1 ITGA1	B cells	T cells
									COL1A1 ITGA1	Epithelial cells	Alveolar
									COL1A1 ITGA1	Epithelial cells	Endothelial
									COL1A1 ITGA1	Epithelial cells	Fibroblast
									COL1A1 ITGA1	Epithelial cells	Myeloid
									COL1A1 ITGA1	Epithelial cells	T cells
									COL1A1 ITGA1	Fibroblast	Alveolar
									COL1A1 ITGA1	Fibroblast	Endothelial
									COL1A1 ITGA1	Fibroblast	Fibroblast
									COL1A1 ITGA1	Fibroblast	Myeloid
									COL1A1 ITGA1	Fibroblast	T cells
									COL1A1 ITGA1	Myeloid	Alveolar
									COL1A1 ITGA1	Myeloid	Endothelial
									COL1A1 ITGA1	Myeloid	Fibroblast
									COL1A1 ITGA1	Myeloid	Myeloid
									COL1A1 ITGA1	Myeloid	T cells
									COL1A1 ITGA1	T cells	Alveolar
									COL1A1 ITGA1	T cells	Endothelial
									COL1A1 ITGA1	T cells	Fibroblast
									COL1A1 ITGA1	T cells	Myeloid
									COL1A1 ITGA1	T cells	T cells
									COL1A1 ITGA11	Alveolar	Fibroblast
									COL1A1 ITGA11	Alveolar	T cells
									COL1A1 ITGA11	B cells	Fibroblast
									COL1A1 ITGA11	B cells	T cells
									COL1A1 ITGA11	Epithelial cells	Fibroblast
									COL1A1 ITGA11	Epithelial cells	T cells
									COL1A1 ITGA11	Fibroblast	Fibroblast
									COL1A1 ITGA11	Fibroblast	T cells
									COL1A1 ITGA11	Myeloid	Fibroblast
									COL1A1 ITGA11	Myeloid	T cells
									COL1A1 ITGA11	T cells	Fibroblast
									COL1A1 ITGA11	T cells	T cells
									COL1A1 ITGA2	Alveolar	Alveolar
									COL1A1 ITGA2	Alveolar	Endothelial
									COL1A1 ITGA2	Alveolar	Epithelial cells
									COL1A1 ITGA2	Alveolar	Fibroblast
									COL1A1 ITGA2	Alveolar	Myeloid
									COL1A1 ITGA2	Alveolar	T cells
									COL1A1 ITGA2	B cells	Alveolar
									COL1A1 ITGA2	B cells	Endothelial
									COL1A1 ITGA2	B cells	Epithelial cells
									COL1A1 ITGA2	B cells	Fibroblast
									COL1A1 ITGA2	B cells	Myeloid
									COL1A1 ITGA2	B cells	T cells
									COL1A1 ITGA2	Epithelial cells	Alveolar
									COL1A1 ITGA2	Epithelial cells	Endothelial
									COL1A1 ITGA2	Epithelial cells	Epithelial cells
									COL1A1 ITGA2	Epithelial cells	Fibroblast
									COL1A1 ITGA2	Epithelial cells	Myeloid
									COL1A1 ITGA2	Epithelial cells	T cells
									COL1A1 ITGA2	Fibroblast	Alveolar
									COL1A1 ITGA2	Fibroblast	Endothelial
									COL1A1 ITGA2	Fibroblast	Epithelial cells
									COL1A1 ITGA2	Fibroblast	Fibroblast
									COL1A1 ITGA2	Fibroblast	Myeloid
									COL1A1 ITGA2	Fibroblast	T cells
									COL1A1 ITGA2	Myeloid	Alveolar
									COL1A1 ITGA2	Myeloid	Endothelial
									COL1A1 ITGA2	Myeloid	Epithelial cells
									COL1A1 ITGA2	Myeloid	Fibroblast
									COL1A1 ITGA2	Myeloid	Myeloid
									COL1A1 ITGA2	Myeloid	T cells
									COL1A1 ITGA2	T cells	Alveolar
									COL1A1 ITGA2	T cells	Endothelial
									COL1A1 ITGA2	T cells	Epithelial cells
									COL1A1 ITGA2	T cells	Fibroblast
									COL1A1 ITGA2	T cells	Myeloid
									COL1A1 ITGA2	T cells	T cells
									COL1A1 ITGA5	Alveolar	Alveolar
									COL1A1 ITGA5	Alveolar	B cells
									COL1A1 ITGA5	Alveolar	Endothelial
									COL1A1 ITGA5	Alveolar	Fibroblast
									COL1A1 ITGA5	Alveolar	Mast cells
									COL1A1 ITGA5	Alveolar	Myeloid
									COL1A1 ITGA5	Alveolar	T cells
									COL1A1 ITGA5	B cells	Alveolar
									COL1A1 ITGA5	B cells	B cells
									COL1A1 ITGA5	B cells	Endothelial
									COL1A1 ITGA5	B cells	Fibroblast
									COL1A1 ITGA5	B cells	Mast cells
									COL1A1 ITGA5	B cells	Myeloid
									COL1A1 ITGA5	B cells	T cells
									COL1A1 ITGA5	Epithelial cells	Alveolar
									COL1A1 ITGA5	Epithelial cells	B cells
									COL1A1 ITGA5	Epithelial cells	Endothelial
									COL1A1 ITGA5	Epithelial cells	Fibroblast
									COL1A1 ITGA5	Epithelial cells	Mast cells
									COL1A1 ITGA5	Epithelial cells	Myeloid
									COL1A1 ITGA5	Epithelial cells	T cells
									COL1A1 ITGA5	Fibroblast	Alveolar
									COL1A1 ITGA5	Fibroblast	B cells
									COL1A1 ITGA5	Fibroblast	Endothelial
									COL1A1 ITGA5	Fibroblast	Fibroblast
									COL1A1 ITGA5	Fibroblast	Mast cells
									COL1A1 ITGA5	Fibroblast	Myeloid
									COL1A1 ITGA5	Fibroblast	T cells
									COL1A1 ITGA5	Myeloid	Alveolar
									COL1A1 ITGA5	Myeloid	B cells
									COL1A1 ITGA5	Myeloid	Endothelial
									COL1A1 ITGA5	Myeloid	Fibroblast
									COL1A1 ITGA5	Myeloid	Mast cells
									COL1A1 ITGA5	Myeloid	Myeloid
									COL1A1 ITGA5	Myeloid	T cells
									COL1A1 ITGA5	T cells	Alveolar
									COL1A1 ITGA5	T cells	B cells
									COL1A1 ITGA5	T cells	Endothelial
									COL1A1 ITGA5	T cells	Fibroblast
									COL1A1 ITGA5	T cells	Mast cells
									COL1A1 ITGA5	T cells	Myeloid
									COL1A1 ITGA5	T cells	T cells
									COL1A1 ITGAV	Alveolar	Alveolar
									COL1A1 ITGAV	Alveolar	Endothelial
									COL1A1 ITGAV	Alveolar	Epithelial cells
									COL1A1 ITGAV	Alveolar	Fibroblast
									COL1A1 ITGAV	Alveolar	Mast cells
									COL1A1 ITGAV	Alveolar	Myeloid
									COL1A1 ITGAV	Alveolar	T cells
									COL1A1 ITGAV	B cells	Alveolar
									COL1A1 ITGAV	B cells	Endothelial
									COL1A1 ITGAV	B cells	Epithelial cells
									COL1A1 ITGAV	B cells	Fibroblast
									COL1A1 ITGAV	B cells	Mast cells
									COL1A1 ITGAV	B cells	Myeloid
									COL1A1 ITGAV	B cells	T cells
									COL1A1 ITGAV	Epithelial cells	Alveolar
									COL1A1 ITGAV	Epithelial cells	Endothelial
									COL1A1 ITGAV	Epithelial cells	Epithelial cells
									COL1A1 ITGAV	Epithelial cells	Fibroblast
									COL1A1 ITGAV	Epithelial cells	Mast cells
									COL1A1 ITGAV	Epithelial cells	Myeloid
									COL1A1 ITGAV	Epithelial cells	T cells
									COL1A1 ITGAV	Fibroblast	Alveolar
									COL1A1 ITGAV	Fibroblast	Endothelial
									COL1A1 ITGAV	Fibroblast	Epithelial cells
									COL1A1 ITGAV	Fibroblast	Fibroblast
									COL1A1 ITGAV	Fibroblast	Mast cells
									COL1A1 ITGAV	Fibroblast	Myeloid
									COL1A1 ITGAV	Fibroblast	T cells
									COL1A1 ITGAV	Myeloid	Alveolar
									COL1A1 ITGAV	Myeloid	Endothelial
									COL1A1 ITGAV	Myeloid	Epithelial cells
									COL1A1 ITGAV	Myeloid	Fibroblast
									COL1A1 ITGAV	Myeloid	Mast cells
									COL1A1 ITGAV	Myeloid	Myeloid
									COL1A1 ITGAV	Myeloid	T cells
									COL1A1 ITGAV	T cells	Alveolar
									COL1A1 ITGAV	T cells	Endothelial
									COL1A1 ITGAV	T cells	Epithelial cells
									COL1A1 ITGAV	T cells	Fibroblast
									COL1A1 ITGAV	T cells	Mast cells
[truncated: 13,600 more rows]

## Sheet: Early LUAD
Early LUAD vs Others Common					Early LUAD vs Advanced LUAD Unique						Early LUAD vs Normal Lung Tissue Unique
pari	ligcells	repcells			pari	ligcells	repcells				pari	ligcells	repcells
A2M LRP1	Alveolar	Alveolar			COL3A1 MAG	Alveolar	Myeloid				CCL2 CCR3	Alveolar	Myeloid
A2M LRP1	Alveolar	Cancer			COL3A1 MAG	Cancer	Myeloid				CCL2 CCR3	Alveolar	T cells
A2M LRP1	Alveolar	Endothelial			COL3A1 MAG	Endothelial	Myeloid				CCL2 CCR3	B cells	Myeloid
A2M LRP1	Alveolar	Epithelial cells			COL3A1 MAG	Fibroblast	Myeloid				CCL2 CCR3	B cells	T cells
A2M LRP1	Alveolar	Fibroblast			COL3A1 MAG	Mast cells	Myeloid				CCL2 CCR3	Cancer	Myeloid
A2M LRP1	Alveolar	Mast cells			COL3A1 MAG	Myeloid	Myeloid				CCL2 CCR3	Cancer	T cells
A2M LRP1	Alveolar	Myeloid			COL3A1 MAG	T cells	Myeloid				CCL2 CCR3	Endothelial	Myeloid
A2M LRP1	Alveolar	T cells			FN1 MAG	Alveolar	Myeloid				CCL2 CCR3	Endothelial	T cells
A2M LRP1	B cells	Alveolar			FN1 MAG	Cancer	Myeloid				CCL2 CCR3	Epithelial cells	Myeloid
A2M LRP1	B cells	Cancer			FN1 MAG	Endothelial	Myeloid				CCL2 CCR3	Epithelial cells	T cells
A2M LRP1	B cells	Endothelial			FN1 MAG	Epithelial cells	Myeloid				CCL2 CCR3	Fibroblast	Myeloid
A2M LRP1	B cells	Epithelial cells			FN1 MAG	Fibroblast	Myeloid				CCL2 CCR3	Fibroblast	T cells
A2M LRP1	B cells	Fibroblast			FN1 MAG	Mast cells	Myeloid				CCL2 CCR3	Mast cells	Myeloid
A2M LRP1	B cells	Mast cells			FN1 MAG	Myeloid	Myeloid				CCL2 CCR3	Mast cells	T cells
A2M LRP1	B cells	Myeloid			FN1 MAG	T cells	Myeloid				CCL2 CCR3	Myeloid	Myeloid
A2M LRP1	B cells	T cells			HLA-C SLC9C2	Alveolar	Epithelial cells				CCL2 CCR3	Myeloid	T cells
A2M LRP1	Cancer	Alveolar			HLA-C SLC9C2	B cells	Epithelial cells				CCL2 CCR3	T cells	Myeloid
A2M LRP1	Cancer	Cancer			HLA-C SLC9C2	Cancer	Epithelial cells				CCL2 CCR3	T cells	T cells
A2M LRP1	Cancer	Endothelial			HLA-C SLC9C2	Endothelial	Epithelial cells				CCL3 CCR3	Alveolar	Myeloid
A2M LRP1	Cancer	Epithelial cells			HLA-C SLC9C2	Epithelial cells	Epithelial cells				CCL3 CCR3	Alveolar	T cells
A2M LRP1	Cancer	Fibroblast			HLA-C SLC9C2	Fibroblast	Epithelial cells				CCL3 CCR3	B cells	Myeloid
A2M LRP1	Cancer	Mast cells			HLA-C SLC9C2	Mast cells	Epithelial cells				CCL3 CCR3	B cells	T cells
A2M LRP1	Cancer	Myeloid			HLA-C SLC9C2	Myeloid	Epithelial cells				CCL3 CCR3	Cancer	Myeloid
A2M LRP1	Cancer	T cells			HLA-C SLC9C2	T cells	Epithelial cells				CCL3 CCR3	Cancer	T cells
A2M LRP1	Endothelial	Alveolar			COL2A1 MAG	Alveolar	Myeloid				CCL3 CCR3	Endothelial	Myeloid
A2M LRP1	Endothelial	Cancer			COL2A1 MAG	Cancer	Myeloid				CCL3 CCR3	Endothelial	T cells
A2M LRP1	Endothelial	Endothelial			COL2A1 MAG	T cells	Myeloid				CCL3 CCR3	Epithelial cells	Myeloid
A2M LRP1	Endothelial	Epithelial cells									CCL3 CCR3	Epithelial cells	T cells
A2M LRP1	Endothelial	Fibroblast									CCL3 CCR3	Fibroblast	Myeloid
A2M LRP1	Endothelial	Mast cells									CCL3 CCR3	Fibroblast	T cells
A2M LRP1	Endothelial	Myeloid									CCL3 CCR3	Mast cells	Myeloid
A2M LRP1	Endothelial	T cells									CCL3 CCR3	Mast cells	T cells
A2M LRP1	Epithelial cells	Alveolar									CCL3 CCR3	Myeloid	Myeloid
A2M LRP1	Epithelial cells	Cancer									CCL3 CCR3	Myeloid	T cells
A2M LRP1	Epithelial cells	Endothelial									CCL3 CCR3	T cells	Myeloid
A2M LRP1	Epithelial cells	Epithelial cells									CCL3 CCR3	T cells	T cells
A2M LRP1	Epithelial cells	Fibroblast									CCL4 CCR3	Alveolar	Myeloid
A2M LRP1	Epithelial cells	Mast cells									CCL4 CCR3	Alveolar	T cells
A2M LRP1	Epithelial cells	Myeloid									CCL4 CCR3	B cells	Myeloid
A2M LRP1	Epithelial cells	T cells									CCL4 CCR3	B cells	T cells
A2M LRP1	Fibroblast	Alveolar									CCL4 CCR3	Cancer	Myeloid
A2M LRP1	Fibroblast	Cancer									CCL4 CCR3	Cancer	T cells
A2M LRP1	Fibroblast	Endothelial									CCL4 CCR3	Endothelial	Myeloid
A2M LRP1	Fibroblast	Epithelial cells									CCL4 CCR3	Endothelial	T cells
A2M LRP1	Fibroblast	Fibroblast									CCL4 CCR3	Epithelial cells	Myeloid
A2M LRP1	Fibroblast	Mast cells									CCL4 CCR3	Epithelial cells	T cells
A2M LRP1	Fibroblast	Myeloid									CCL4 CCR3	Fibroblast	Myeloid
A2M LRP1	Fibroblast	T cells									CCL4 CCR3	Fibroblast	T cells
A2M LRP1	Mast cells	Alveolar									CCL4 CCR3	Mast cells	Myeloid
A2M LRP1	Mast cells	Cancer									CCL4 CCR3	Mast cells	T cells
A2M LRP1	Mast cells	Endothelial									CCL4 CCR3	Myeloid	Myeloid
A2M LRP1	Mast cells	Epithelial cells									CCL4 CCR3	Myeloid	T cells
A2M LRP1	Mast cells	Fibroblast									CCL4 CCR3	T cells	Myeloid
A2M LRP1	Mast cells	Mast cells									CCL4 CCR3	T cells	T cells
A2M LRP1	Mast cells	Myeloid									FN1 MAG	Alveolar	Myeloid
A2M LRP1	Mast cells	T cells									FN1 MAG	Cancer	Myeloid
A2M LRP1	Myeloid	Alveolar									FN1 MAG	Endothelial	Myeloid
A2M LRP1	Myeloid	Cancer									FN1 MAG	Epithelial cells	Myeloid
A2M LRP1	Myeloid	Endothelial									FN1 MAG	Fibroblast	Myeloid
A2M LRP1	Myeloid	Epithelial cells									FN1 MAG	Mast cells	Myeloid
A2M LRP1	Myeloid	Fibroblast									FN1 MAG	Myeloid	Myeloid
A2M LRP1	Myeloid	Mast cells									FN1 MAG	T cells	Myeloid
A2M LRP1	Myeloid	Myeloid									FN1 TSHR	Alveolar	T cells
A2M LRP1	Myeloid	T cells									FN1 TSHR	Cancer	T cells
A2M LRP1	T cells	Alveolar									FN1 TSHR	Endothelial	T cells
A2M LRP1	T cells	Cancer									FN1 TSHR	Epithelial cells	T cells
A2M LRP1	T cells	Endothelial									FN1 TSHR	Fibroblast	T cells
A2M LRP1	T cells	Epithelial cells									FN1 TSHR	Mast cells	T cells
A2M LRP1	T cells	Fibroblast									FN1 TSHR	Myeloid	T cells
A2M LRP1	T cells	Mast cells									FN1 TSHR	T cells	T cells
A2M LRP1	T cells	Myeloid									GNAS GCGR	Alveolar	Myeloid
A2M LRP1	T cells	T cells									GNAS GCGR	B cells	Myeloid
ADM CALCR	Alveolar	Myeloid									GNAS GCGR	Cancer	Myeloid
ADM CALCR	B cells	Myeloid									GNAS GCGR	Endothelial	Myeloid
ADM CALCR	Cancer	Myeloid									GNAS GCGR	Epithelial cells	Myeloid
ADM CALCR	Endothelial	Myeloid									GNAS GCGR	Fibroblast	Myeloid
ADM CALCR	Epithelial cells	Myeloid									GNAS GCGR	Mast cells	Myeloid
ADM CALCR	Fibroblast	Myeloid									GNAS GCGR	Myeloid	Myeloid
ADM CALCR	Mast cells	Myeloid									GNAS GCGR	T cells	Myeloid
ADM CALCR	Myeloid	Myeloid									GNAS TSHR	Alveolar	T cells
ADM CALCR	T cells	Myeloid									GNAS TSHR	B cells	T cells
ADM CALCRL	Alveolar	Alveolar									GNAS TSHR	Cancer	T cells
ADM CALCRL	Alveolar	Endothelial									GNAS TSHR	Endothelial	T cells
ADM CALCRL	Alveolar	Fibroblast									GNAS TSHR	Epithelial cells	T cells
ADM CALCRL	Alveolar	Myeloid									GNAS TSHR	Fibroblast	T cells
ADM CALCRL	Alveolar	T cells									GNAS TSHR	Mast cells	T cells
ADM CALCRL	B cells	Alveolar									GNAS TSHR	Myeloid	T cells
ADM CALCRL	B cells	Endothelial									GNAS TSHR	T cells	T cells
ADM CALCRL	B cells	Fibroblast									MDK PTPRZ1	Alveolar	Alveolar
ADM CALCRL	B cells	Myeloid									MDK PTPRZ1	Alveolar	Cancer
ADM CALCRL	B cells	T cells									MDK PTPRZ1	Alveolar	Epithelial cells
ADM CALCRL	Cancer	Alveolar									MDK PTPRZ1	B cells	Alveolar
ADM CALCRL	Cancer	Endothelial									MDK PTPRZ1	B cells	Cancer
ADM CALCRL	Cancer	Fibroblast									MDK PTPRZ1	B cells	Epithelial cells
ADM CALCRL	Cancer	Myeloid									MDK PTPRZ1	Cancer	Alveolar
ADM CALCRL	Cancer	T cells									MDK PTPRZ1	Cancer	Cancer
ADM CALCRL	Endothelial	Alveolar									MDK PTPRZ1	Cancer	Epithelial cells
ADM CALCRL	Endothelial	Endothelial									MDK PTPRZ1	Endothelial	Alveolar
ADM CALCRL	Endothelial	Fibroblast									MDK PTPRZ1	Endothelial	Cancer
ADM CALCRL	Endothelial	Myeloid									MDK PTPRZ1	Endothelial	Epithelial cells
ADM CALCRL	Endothelial	T cells									MDK PTPRZ1	Epithelial cells	Alveolar
ADM CALCRL	Epithelial cells	Alveolar									MDK PTPRZ1	Epithelial cells	Cancer
ADM CALCRL	Epithelial cells	Endothelial									MDK PTPRZ1	Epithelial cells	Epithelial cells
ADM CALCRL	Epithelial cells	Fibroblast									MDK PTPRZ1	Fibroblast	Alveolar
ADM CALCRL	Epithelial cells	Myeloid									MDK PTPRZ1	Fibroblast	Cancer
ADM CALCRL	Epithelial cells	T cells									MDK PTPRZ1	Fibroblast	Epithelial cells
ADM CALCRL	Fibroblast	Alveolar									MDK PTPRZ1	Mast cells	Alveolar
ADM CALCRL	Fibroblast	Endothelial									MDK PTPRZ1	Mast cells	Cancer
ADM CALCRL	Fibroblast	Fibroblast									MDK PTPRZ1	Mast cells	Epithelial cells
ADM CALCRL	Fibroblast	Myeloid									MDK PTPRZ1	Myeloid	Alveolar
ADM CALCRL	Fibroblast	T cells									MDK PTPRZ1	Myeloid	Cancer
ADM CALCRL	Mast cells	Alveolar									MDK PTPRZ1	Myeloid	Epithelial cells
ADM CALCRL	Mast cells	Endothelial									MDK PTPRZ1	T cells	Alveolar
ADM CALCRL	Mast cells	Fibroblast									MDK PTPRZ1	T cells	Cancer
ADM CALCRL	Mast cells	Myeloid									MDK PTPRZ1	T cells	Epithelial cells
ADM CALCRL	Mast cells	T cells									KNG1 ITGB2	T cells	Alveolar
ADM CALCRL	Myeloid	Alveolar									KNG1 ITGB2	T cells	B cells
ADM CALCRL	Myeloid	Endothelial									KNG1 ITGB2	T cells	Cancer
ADM CALCRL	Myeloid	Fibroblast									KNG1 ITGB2	T cells	Endothelial
ADM CALCRL	Myeloid	Myeloid									KNG1 ITGB2	T cells	Epithelial cells
ADM CALCRL	Myeloid	T cells									KNG1 ITGB2	T cells	Fibroblast
ADM CALCRL	T cells	Alveolar									KNG1 ITGB2	T cells	Mast cells
ADM CALCRL	T cells	Endothelial									KNG1 ITGB2	T cells	Myeloid
ADM CALCRL	T cells	Fibroblast									KNG1 ITGB2	T cells	T cells
ADM CALCRL	T cells	Myeloid									KNG1 PLAUR	T cells	Alveolar
ADM CALCRL	T cells	T cells									KNG1 PLAUR	T cells	B cells
ADM GPR182	Alveolar	Endothelial									KNG1 PLAUR	T cells	Cancer
ADM GPR182	B cells	Endothelial									KNG1 PLAUR	T cells	Endothelial
ADM GPR182	Cancer	Endothelial									KNG1 PLAUR	T cells	Epithelial cells
ADM GPR182	Endothelial	Endothelial									KNG1 PLAUR	T cells	Fibroblast
ADM GPR182	Epithelial cells	Endothelial									KNG1 PLAUR	T cells	Mast cells
ADM GPR182	Fibroblast	Endothelial									KNG1 PLAUR	T cells	Myeloid
ADM GPR182	Mast cells	Endothelial									KNG1 PLAUR	T cells	T cells
ADM GPR182	Myeloid	Endothelial									PTN PTPRZ1	Alveolar	Alveolar
ADM GPR182	T cells	Endothelial									PTN PTPRZ1	Alveolar	Cancer
ADM RAMP2	Alveolar	Alveolar									PTN PTPRZ1	Alveolar	Epithelial cells
ADM RAMP2	Alveolar	Cancer									PTN PTPRZ1	Epithelial cells	Alveolar
ADM RAMP2	Alveolar	Endothelial									PTN PTPRZ1	Epithelial cells	Cancer
ADM RAMP2	Alveolar	Fibroblast									PTN PTPRZ1	Epithelial cells	Epithelial cells
ADM RAMP2	Alveolar	Myeloid									PTN PTPRZ1	Fibroblast	Alveolar
ADM RAMP2	Alveolar	T cells									PTN PTPRZ1	Fibroblast	Cancer
ADM RAMP2	B cells	Alveolar									PTN PTPRZ1	Fibroblast	Epithelial cells
ADM RAMP2	B cells	Cancer									PTN PTPRZ1	Myeloid	Alveolar
ADM RAMP2	B cells	Endothelial									PTN PTPRZ1	Myeloid	Cancer
ADM RAMP2	B cells	Fibroblast									PTN PTPRZ1	Myeloid	Epithelial cells
ADM RAMP2	B cells	Myeloid									PTN PTPRZ1	T cells	Alveolar
ADM RAMP2	B cells	T cells									PTN PTPRZ1	T cells	Cancer
ADM RAMP2	Cancer	Alveolar									PTN PTPRZ1	T cells	Epithelial cells
ADM RAMP2	Cancer	Cancer									TNC PTPRZ1	Alveolar	Alveolar
ADM RAMP2	Cancer	Endothelial									TNC PTPRZ1	Alveolar	Cancer
ADM RAMP2	Cancer	Fibroblast									TNC PTPRZ1	Alveolar	Epithelial cells
ADM RAMP2	Cancer	Myeloid									TNC PTPRZ1	Cancer	Alveolar
ADM RAMP2	Cancer	T cells									TNC PTPRZ1	Cancer	Cancer
ADM RAMP2	Endothelial	Alveolar									TNC PTPRZ1	Cancer	Epithelial cells
ADM RAMP2	Endothelial	Cancer									TNC PTPRZ1	Endothelial	Alveolar
ADM RAMP2	Endothelial	Endothelial									TNC PTPRZ1	Endothelial	Cancer
ADM RAMP2	Endothelial	Fibroblast									TNC PTPRZ1	Endothelial	Epithelial cells
ADM RAMP2	Endothelial	Myeloid									TNC PTPRZ1	Fibroblast	Alveolar
ADM RAMP2	Endothelial	T cells									TNC PTPRZ1	Fibroblast	Cancer
ADM RAMP2	Epithelial cells	Alveolar									TNC PTPRZ1	Fibroblast	Epithelial cells
ADM RAMP2	Epithelial cells	Cancer									TNC PTPRZ1	Myeloid	Alveolar
ADM RAMP2	Epithelial cells	Endothelial									TNC PTPRZ1	Myeloid	Cancer
ADM RAMP2	Epithelial cells	Fibroblast									TNC PTPRZ1	Myeloid	Epithelial cells
ADM RAMP2	Epithelial cells	Myeloid									TNC PTPRZ1	T cells	Alveolar
ADM RAMP2	Epithelial cells	T cells									TNC PTPRZ1	T cells	Cancer
ADM RAMP2	Fibroblast	Alveolar									TNC PTPRZ1	T cells	Epithelial cells
ADM RAMP2	Fibroblast	Cancer									CXCL10 CCR3	Alveolar	Myeloid
ADM RAMP2	Fibroblast	Endothelial									CXCL10 CCR3	Alveolar	T cells
ADM RAMP2	Fibroblast	Fibroblast									CXCL10 CCR3	B cells	Myeloid
ADM RAMP2	Fibroblast	Myeloid									CXCL10 CCR3	B cells	T cells
ADM RAMP2	Fibroblast	T cells									CXCL10 CCR3	Cancer	Myeloid
ADM RAMP2	Mast cells	Alveolar									CXCL10 CCR3	Cancer	T cells
ADM RAMP2	Mast cells	Cancer									CXCL10 CCR3	Endothelial	Myeloid
ADM RAMP2	Mast cells	Endothelial									CXCL10 CCR3	Endothelial	T cells
ADM RAMP2	Mast cells	Fibroblast									CXCL10 CCR3	Fibroblast	Myeloid
ADM RAMP2	Mast cells	Myeloid									CXCL10 CCR3	Fibroblast	T cells
ADM RAMP2	Mast cells	T cells									CXCL10 CCR3	Myeloid	Myeloid
ADM RAMP2	Myeloid	Alveolar									CXCL10 CCR3	Myeloid	T cells
ADM RAMP2	Myeloid	Cancer									CXCL10 CCR3	T cells	Myeloid
ADM RAMP2	Myeloid	Endothelial									CXCL10 CCR3	T cells	T cells
ADM RAMP2	Myeloid	Fibroblast									CCL5 CCR3	Alveolar	Myeloid
ADM RAMP2	Myeloid	Myeloid									CCL5 CCR3	Alveolar	T cells
ADM RAMP2	Myeloid	T cells									CCL5 CCR3	B cells	Myeloid
ADM RAMP2	T cells	Alveolar									CCL5 CCR3	B cells	T cells
ADM RAMP2	T cells	Cancer									CCL5 CCR3	Cancer	Myeloid
ADM RAMP2	T cells	Endothelial									CCL5 CCR3	Cancer	T cells
ADM RAMP2	T cells	Fibroblast									CCL5 CCR3	Endothelial	Myeloid
ADM RAMP2	T cells	Myeloid									CCL5 CCR3	Endothelial	T cells
ADM RAMP2	T cells	T cells									CCL5 CCR3	Epithelial cells	Myeloid
AREG EGFR	Alveolar	Alveolar									CCL5 CCR3	Epithelial cells	T cells
AREG EGFR	Alveolar	Cancer									CCL5 CCR3	Fibroblast	Myeloid
AREG EGFR	Alveolar	Endothelial									CCL5 CCR3	Fibroblast	T cells
AREG EGFR	Alveolar	Epithelial cells									CCL5 CCR3	Mast cells	Myeloid
AREG EGFR	Alveolar	Fibroblast									CCL5 CCR3	Mast cells	T cells
AREG EGFR	Alveolar	Myeloid									CCL5 CCR3	Myeloid	Myeloid
AREG EGFR	Alveolar	T cells									CCL5 CCR3	Myeloid	T cells
AREG EGFR	B cells	Alveolar									CCL5 CCR3	T cells	Myeloid
AREG EGFR	B cells	Cancer									CCL5 CCR3	T cells	T cells
AREG EGFR	B cells	Endothelial									KNG1 SDC2	T cells	Alveolar
AREG EGFR	B cells	Epithelial cells									KNG1 SDC2	T cells	Cancer
AREG EGFR	B cells	Fibroblast									KNG1 SDC2	T cells	Endothelial
AREG EGFR	B cells	Myeloid									KNG1 SDC2	T cells	Epithelial cells
AREG EGFR	B cells	T cells									KNG1 SDC2	T cells	Fibroblast
AREG EGFR	Cancer	Alveolar									KNG1 SDC2	T cells	Mast cells
AREG EGFR	Cancer	Cancer									KNG1 SDC2	T cells	Myeloid
AREG EGFR	Cancer	Endothelial									KNG1 SDC2	T cells	T cells
AREG EGFR	Cancer	Epithelial cells									KNG1 ITGAM	T cells	Alveolar
AREG EGFR	Cancer	Fibroblast									KNG1 ITGAM	T cells	Cancer
AREG EGFR	Cancer	Myeloid									KNG1 ITGAM	T cells	Endothelial
AREG EGFR	Cancer	T cells									KNG1 ITGAM	T cells	Fibroblast
AREG EGFR	Endothelial	Alveolar									KNG1 ITGAM	T cells	Mast cells
AREG EGFR	Endothelial	Cancer									KNG1 ITGAM	T cells	Myeloid
AREG EGFR	Endothelial	Endothelial									KNG1 ITGAM	T cells	T cells
AREG EGFR	Endothelial	Epithelial cells									KNG1 CD93	T cells	Alveolar
AREG EGFR	Endothelial	Fibroblast									KNG1 CD93	T cells	Cancer
AREG EGFR	Endothelial	Myeloid									KNG1 CD93	T cells	Endothelial
AREG EGFR	Endothelial	T cells									KNG1 CD93	T cells	Fibroblast
AREG EGFR	Epithelial cells	Alveolar									KNG1 CD93	T cells	Mast cells
AREG EGFR	Epithelial cells	Cancer									KNG1 CD93	T cells	Myeloid
AREG EGFR	Epithelial cells	Endothelial									KNG1 CD93	T cells	T cells
AREG EGFR	Epithelial cells	Epithelial cells
AREG EGFR	Epithelial cells	Fibroblast
AREG EGFR	Epithelial cells	Myeloid
AREG EGFR	Epithelial cells	T cells
AREG EGFR	Fibroblast	Alveolar
AREG EGFR	Fibroblast	Cancer
AREG EGFR	Fibroblast	Endothelial
AREG EGFR	Fibroblast	Epithelial cells
AREG EGFR	Fibroblast	Fibroblast
AREG EGFR	Fibroblast	Myeloid
AREG EGFR	Fibroblast	T cells
AREG EGFR	Mast cells	Alveolar
AREG EGFR	Mast cells	Cancer
AREG EGFR	Mast cells	Endothelial
AREG EGFR	Mast cells	Epithelial cells
AREG EGFR	Mast cells	Fibroblast
AREG EGFR	Mast cells	Myeloid
AREG EGFR	Mast cells	T cells
AREG EGFR	Myeloid	Alveolar
AREG EGFR	Myeloid	Cancer
AREG EGFR	Myeloid	Endothelial
AREG EGFR	Myeloid	Epithelial cells
AREG EGFR	Myeloid	Fibroblast
AREG EGFR	Myeloid	Myeloid
AREG EGFR	Myeloid	T cells
AREG EGFR	T cells	Alveolar
AREG EGFR	T cells	Cancer
AREG EGFR	T cells	Endothelial
AREG EGFR	T cells	Epithelial cells
AREG EGFR	T cells	Fibroblast
AREG EGFR	T cells	Myeloid
AREG EGFR	T cells	T cells
AREG ERBB3	Alveolar	Alveolar
AREG ERBB3	Alveolar	Cancer
AREG ERBB3	Alveolar	Epithelial cells
AREG ERBB3	Alveolar	Fibroblast
AREG ERBB3	Alveolar	Mast cells
AREG ERBB3	Alveolar	Myeloid
AREG ERBB3	Alveolar	T cells
AREG ERBB3	B cells	Alveolar
AREG ERBB3	B cells	Cancer
AREG ERBB3	B cells	Epithelial cells
AREG ERBB3	B cells	Fibroblast
AREG ERBB3	B cells	Mast cells
AREG ERBB3	B cells	Myeloid
AREG ERBB3	B cells	T cells
AREG ERBB3	Cancer	Alveolar
AREG ERBB3	Cancer	Cancer
AREG ERBB3	Cancer	Epithelial cells
AREG ERBB3	Cancer	Fibroblast
AREG ERBB3	Cancer	Mast cells
AREG ERBB3	Cancer	Myeloid
AREG ERBB3	Cancer	T cells
AREG ERBB3	Endothelial	Alveolar
AREG ERBB3	Endothelial	Cancer
AREG ERBB3	Endothelial	Epithelial cells
AREG ERBB3	Endothelial	Fibroblast
AREG ERBB3	Endothelial	Mast cells
AREG ERBB3	Endothelial	Myeloid
AREG ERBB3	Endothelial	T cells
AREG ERBB3	Epithelial cells	Alveolar
AREG ERBB3	Epithelial cells	Cancer
AREG ERBB3	Epithelial cells	Epithelial cells
AREG ERBB3	Epithelial cells	Fibroblast
AREG ERBB3	Epithelial cells	Mast cells
AREG ERBB3	Epithelial cells	Myeloid
AREG ERBB3	Epithelial cells	T cells
AREG ERBB3	Fibroblast	Alveolar
AREG ERBB3	Fibroblast	Cancer
AREG ERBB3	Fibroblast	Epithelial cells
AREG ERBB3	Fibroblast	Fibroblast
AREG ERBB3	Fibroblast	Mast cells
AREG ERBB3	Fibroblast	Myeloid
AREG ERBB3	Fibroblast	T cells
AREG ERBB3	Mast cells	Alveolar
AREG ERBB3	Mast cells	Cancer
AREG ERBB3	Mast cells	Epithelial cells
AREG ERBB3	Mast cells	Fibroblast
AREG ERBB3	Mast cells	Mast cells
AREG ERBB3	Mast cells	Myeloid
AREG ERBB3	Mast cells	T cells
AREG ERBB3	Myeloid	Alveolar
AREG ERBB3	Myeloid	Cancer
AREG ERBB3	Myeloid	Epithelial cells
AREG ERBB3	Myeloid	Fibroblast
AREG ERBB3	Myeloid	Mast cells
AREG ERBB3	Myeloid	Myeloid
AREG ERBB3	Myeloid	T cells
AREG ERBB3	T cells	Alveolar
AREG ERBB3	T cells	Cancer
AREG ERBB3	T cells	Epithelial cells
AREG ERBB3	T cells	Fibroblast
AREG ERBB3	T cells	Mast cells
AREG ERBB3	T cells	Myeloid
AREG ERBB3	T cells	T cells
C1QB LRP1	Alveolar	Alveolar
C1QB LRP1	Alveolar	Cancer
C1QB LRP1	Alveolar	Endothelial
C1QB LRP1	Alveolar	Epithelial cells
C1QB LRP1	Alveolar	Fibroblast
C1QB LRP1	Alveolar	Mast cells
C1QB LRP1	Alveolar	Myeloid
C1QB LRP1	Alveolar	T cells
C1QB LRP1	B cells	Alveolar
C1QB LRP1	B cells	Cancer
C1QB LRP1	B cells	Endothelial
C1QB LRP1	B cells	Epithelial cells
C1QB LRP1	B cells	Fibroblast
C1QB LRP1	B cells	Mast cells
C1QB LRP1	B cells	Myeloid
C1QB LRP1	B cells	T cells
C1QB LRP1	Cancer	Alveolar
C1QB LRP1	Cancer	Cancer
C1QB LRP1	Cancer	Endothelial
C1QB LRP1	Cancer	Epithelial cells
C1QB LRP1	Cancer	Fibroblast
C1QB LRP1	Cancer	Mast cells
C1QB LRP1	Cancer	Myeloid
C1QB LRP1	Cancer	T cells
C1QB LRP1	Endothelial	Alveolar
C1QB LRP1	Endothelial	Cancer
C1QB LRP1	Endothelial	Endothelial
C1QB LRP1	Endothelial	Epithelial cells
C1QB LRP1	Endothelial	Fibroblast
C1QB LRP1	Endothelial	Mast cells
C1QB LRP1	Endothelial	Myeloid
C1QB LRP1	Endothelial	T cells
C1QB LRP1	Epithelial cells	Alveolar
C1QB LRP1	Epithelial cells	Cancer
C1QB LRP1	Epithelial cells	Endothelial
C1QB LRP1	Epithelial cells	Epithelial cells
C1QB LRP1	Epithelial cells	Fibroblast
C1QB LRP1	Epithelial cells	Mast cells
C1QB LRP1	Epithelial cells	Myeloid
C1QB LRP1	Epithelial cells	T cells
C1QB LRP1	Fibroblast	Alveolar
C1QB LRP1	Fibroblast	Cancer
C1QB LRP1	Fibroblast	Endothelial
C1QB LRP1	Fibroblast	Epithelial cells
C1QB LRP1	Fibroblast	Fibroblast
C1QB LRP1	Fibroblast	Mast cells
C1QB LRP1	Fibroblast	Myeloid
C1QB LRP1	Fibroblast	T cells
C1QB LRP1	Mast cells	Alveolar
C1QB LRP1	Mast cells	Cancer
C1QB LRP1	Mast cells	Endothelial
C1QB LRP1	Mast cells	Epithelial cells
C1QB LRP1	Mast cells	Fibroblast
C1QB LRP1	Mast cells	Mast cells
C1QB LRP1	Mast cells	Myeloid
C1QB LRP1	Mast cells	T cells
C1QB LRP1	Myeloid	Alveolar
C1QB LRP1	Myeloid	Cancer
C1QB LRP1	Myeloid	Endothelial
C1QB LRP1	Myeloid	Epithelial cells
C1QB LRP1	Myeloid	Fibroblast
C1QB LRP1	Myeloid	Mast cells
C1QB LRP1	Myeloid	Myeloid
C1QB LRP1	Myeloid	T cells
C1QB LRP1	T cells	Alveolar
C1QB LRP1	T cells	Cancer
C1QB LRP1	T cells	Endothelial
C1QB LRP1	T cells	Epithelial cells
C1QB LRP1	T cells	Fibroblast
C1QB LRP1	T cells	Mast cells
C1QB LRP1	T cells	Myeloid
C1QB LRP1	T cells	T cells
CCL18 C14orf1	Alveolar	Alveolar
CCL18 C14orf1	Alveolar	B cells
CCL18 C14orf1	Alveolar	Cancer
CCL18 C14orf1	Alveolar	Endothelial
CCL18 C14orf1	Alveolar	Epithelial cells
CCL18 C14orf1	Alveolar	Fibroblast
CCL18 C14orf1	Alveolar	Mast cells
CCL18 C14orf1	Alveolar	Myeloid
CCL18 C14orf1	Alveolar	T cells
CCL18 C14orf1	B cells	Alveolar
CCL18 C14orf1	B cells	B cells
CCL18 C14orf1	B cells	Cancer
CCL18 C14orf1	B cells	Endothelial
CCL18 C14orf1	B cells	Epithelial cells
CCL18 C14orf1	B cells	Fibroblast
CCL18 C14orf1	B cells	Mast cells
CCL18 C14orf1	B cells	Myeloid
CCL18 C14orf1	B cells	T cells
CCL18 C14orf1	Cancer	Alveolar
CCL18 C14orf1	Cancer	B cells
CCL18 C14orf1	Cancer	Cancer
CCL18 C14orf1	Cancer	Endothelial
CCL18 C14orf1	Cancer	Epithelial cells
CCL18 C14orf1	Cancer	Fibroblast
CCL18 C14orf1	Cancer	Mast cells
CCL18 C14orf1	Cancer	Myeloid
CCL18 C14orf1	Cancer	T cells
CCL18 C14orf1	Endothelial	Alveolar
CCL18 C14orf1	Endothelial	B cells
CCL18 C14orf1	Endothelial	Cancer
CCL18 C14orf1	Endothelial	Endothelial
CCL18 C14orf1	Endothelial	Epithelial cells
CCL18 C14orf1	Endothelial	Fibroblast
CCL18 C14orf1	Endothelial	Mast cells
CCL18 C14orf1	Endothelial	Myeloid
CCL18 C14orf1	Endothelial	T cells
CCL18 C14orf1	Epithelial cells	Alveolar
CCL18 C14orf1	Epithelial cells	B cells
CCL18 C14orf1	Epithelial cells	Cancer
CCL18 C14orf1	Epithelial cells	Endothelial
CCL18 C14orf1	Epithelial cells	Epithelial cells
CCL18 C14orf1	Epithelial cells	Fibroblast
CCL18 C14orf1	Epithelial cells	Mast cells
CCL18 C14orf1	Epithelial cells	Myeloid
CCL18 C14orf1	Epithelial cells	T cells
CCL18 C14orf1	Fibroblast	Alveolar
CCL18 C14orf1	Fibroblast	B cells
CCL18 C14orf1	Fibroblast	Cancer
CCL18 C14orf1	Fibroblast	Endothelial
CCL18 C14orf1	Fibroblast	Epithelial cells
CCL18 C14orf1	Fibroblast	Fibroblast
CCL18 C14orf1	Fibroblast	Mast cells
CCL18 C14orf1	Fibroblast	Myeloid
CCL18 C14orf1	Fibroblast	T cells
CCL18 C14orf1	Mast cells	Alveolar
CCL18 C14orf1	Mast cells	B cells
CCL18 C14orf1	Mast cells	Cancer
CCL18 C14orf1	Mast cells	Endothelial
CCL18 C14orf1	Mast cells	Epithelial cells
CCL18 C14orf1	Mast cells	Fibroblast
CCL18 C14orf1	Mast cells	Mast cells
CCL18 C14orf1	Mast cells	Myeloid
CCL18 C14orf1	Mast cells	T cells
CCL18 C14orf1	Myeloid	Alveolar
CCL18 C14orf1	Myeloid	B cells
CCL18 C14orf1	Myeloid	Cancer
CCL18 C14orf1	Myeloid	Endothelial
CCL18 C14orf1	Myeloid	Epithelial cells
CCL18 C14orf1	Myeloid	Fibroblast
CCL18 C14orf1	Myeloid	Mast cells
CCL18 C14orf1	Myeloid	Myeloid
CCL18 C14orf1	Myeloid	T cells
CCL18 C14orf1	T cells	Alveolar
CCL18 C14orf1	T cells	B cells
CCL18 C14orf1	T cells	Cancer
CCL18 C14orf1	T cells	Endothelial
CCL18 C14orf1	T cells	Epithelial cells
CCL18 C14orf1	T cells	Fibroblast
CCL18 C14orf1	T cells	Mast cells
CCL18 C14orf1	T cells	Myeloid
CCL18 C14orf1	T cells	T cells
CCL2 ACKR2	Alveolar	Cancer
CCL2 ACKR2	Alveolar	Endothelial
CCL2 ACKR2	Alveolar	Mast cells
CCL2 ACKR2	Alveolar	Myeloid
CCL2 ACKR2	B cells	Cancer
CCL2 ACKR2	B cells	Endothelial
CCL2 ACKR2	B cells	Mast cells
CCL2 ACKR2	B cells	Myeloid
CCL2 ACKR2	Cancer	Cancer
CCL2 ACKR2	Cancer	Endothelial
CCL2 ACKR2	Cancer	Mast cells
CCL2 ACKR2	Cancer	Myeloid
CCL2 ACKR2	Endothelial	Cancer
CCL2 ACKR2	Endothelial	Endothelial
CCL2 ACKR2	Endothelial	Mast cells
CCL2 ACKR2	Endothelial	Myeloid
CCL2 ACKR2	Epithelial cells	Cancer
CCL2 ACKR2	Epithelial cells	Endothelial
CCL2 ACKR2	Epithelial cells	Mast cells
CCL2 ACKR2	Epithelial cells	Myeloid
CCL2 ACKR2	Fibroblast	Cancer
CCL2 ACKR2	Fibroblast	Endothelial
CCL2 ACKR2	Fibroblast	Mast cells
CCL2 ACKR2	Fibroblast	Myeloid
CCL2 ACKR2	Mast cells	Cancer
CCL2 ACKR2	Mast cells	Endothelial
CCL2 ACKR2	Mast cells	Mast cells
CCL2 ACKR2	Mast cells	Myeloid
CCL2 ACKR2	Myeloid	Cancer
CCL2 ACKR2	Myeloid	Endothelial
CCL2 ACKR2	Myeloid	Mast cells
CCL2 ACKR2	Myeloid	Myeloid
CCL2 ACKR2	T cells	Cancer
CCL2 ACKR2	T cells	Endothelial
CCL2 ACKR2	T cells	Mast cells
CCL2 ACKR2	T cells	Myeloid
CCL2 ACKR4	Alveolar	Alveolar
CCL2 ACKR4	Alveolar	Cancer
CCL2 ACKR4	Alveolar	Endothelial
CCL2 ACKR4	Alveolar	Epithelial cells
CCL2 ACKR4	Alveolar	Fibroblast
CCL2 ACKR4	Alveolar	Myeloid
CCL2 ACKR4	B cells	Alveolar
CCL2 ACKR4	B cells	Cancer
CCL2 ACKR4	B cells	Endothelial
CCL2 ACKR4	B cells	Epithelial cells
CCL2 ACKR4	B cells	Fibroblast
CCL2 ACKR4	B cells	Myeloid
CCL2 ACKR4	Cancer	Alveolar
CCL2 ACKR4	Cancer	Cancer
CCL2 ACKR4	Cancer	Endothelial
CCL2 ACKR4	Cancer	Epithelial cells
CCL2 ACKR4	Cancer	Fibroblast
CCL2 ACKR4	Cancer	Myeloid
CCL2 ACKR4	Endothelial	Alveolar
CCL2 ACKR4	Endothelial	Cancer
CCL2 ACKR4	Endothelial	Endothelial
CCL2 ACKR4	Endothelial	Epithelial cells
CCL2 ACKR4	Endothelial	Fibroblast
CCL2 ACKR4	Endothelial	Myeloid
CCL2 ACKR4	Epithelial cells	Alveolar
CCL2 ACKR4	Epithelial cells	Cancer
CCL2 ACKR4	Epithelial cells	Endothelial
CCL2 ACKR4	Epithelial cells	Epithelial cells
CCL2 ACKR4	Epithelial cells	Fibroblast
CCL2 ACKR4	Epithelial cells	Myeloid
CCL2 ACKR4	Fibroblast	Alveolar
CCL2 ACKR4	Fibroblast	Cancer
CCL2 ACKR4	Fibroblast	Endothelial
CCL2 ACKR4	Fibroblast	Epithelial cells
CCL2 ACKR4	Fibroblast	Fibroblast
CCL2 ACKR4	Fibroblast	Myeloid
CCL2 ACKR4	Mast cells	Alveolar
CCL2 ACKR4	Mast cells	Cancer
CCL2 ACKR4	Mast cells	Endothelial
CCL2 ACKR4	Mast cells	Epithelial cells
CCL2 ACKR4	Mast cells	Fibroblast
CCL2 ACKR4	Mast cells	Myeloid
CCL2 ACKR4	Myeloid	Alveolar
CCL2 ACKR4	Myeloid	Cancer
CCL2 ACKR4	Myeloid	Endothelial
CCL2 ACKR4	Myeloid	Epithelial cells
CCL2 ACKR4	Myeloid	Fibroblast
CCL2 ACKR4	Myeloid	Myeloid
CCL2 ACKR4	T cells	Alveolar
CCL2 ACKR4	T cells	Cancer
CCL2 ACKR4	T cells	Endothelial
CCL2 ACKR4	T cells	Epithelial cells
CCL2 ACKR4	T cells	Fibroblast
CCL2 ACKR4	T cells	Myeloid
CCL2 CCR1	Alveolar	Alveolar
CCL2 CCR1	Alveolar	Cancer
CCL2 CCR1	Alveolar	Myeloid
CCL2 CCR1	Alveolar	T cells
CCL2 CCR1	B cells	Alveolar
CCL2 CCR1	B cells	Cancer
CCL2 CCR1	B cells	Myeloid
CCL2 CCR1	B cells	T cells
CCL2 CCR1	Cancer	Alveolar
CCL2 CCR1	Cancer	Cancer
CCL2 CCR1	Cancer	Myeloid
CCL2 CCR1	Cancer	T cells
CCL2 CCR1	Endothelial	Alveolar
CCL2 CCR1	Endothelial	Cancer
CCL2 CCR1	Endothelial	Myeloid
CCL2 CCR1	Endothelial	T cells
CCL2 CCR1	Epithelial cells	Alveolar
CCL2 CCR1	Epithelial cells	Cancer
CCL2 CCR1	Epithelial cells	Myeloid
CCL2 CCR1	Epithelial cells	T cells
CCL2 CCR1	Fibroblast	Alveolar
CCL2 CCR1	Fibroblast	Cancer
CCL2 CCR1	Fibroblast	Myeloid
CCL2 CCR1	Fibroblast	T cells
CCL2 CCR1	Mast cells	Alveolar
CCL2 CCR1	Mast cells	Cancer
CCL2 CCR1	Mast cells	Myeloid
CCL2 CCR1	Mast cells	T cells
CCL2 CCR1	Myeloid	Alveolar
CCL2 CCR1	Myeloid	Cancer
CCL2 CCR1	Myeloid	Myeloid
CCL2 CCR1	Myeloid	T cells
CCL2 CCR1	T cells	Alveolar
CCL2 CCR1	T cells	Cancer
CCL2 CCR1	T cells	Myeloid
CCL2 CCR1	T cells	T cells
CCL2 CCR10	Alveolar	Alveolar
CCL2 CCR10	Alveolar	B cells
CCL2 CCR10	Alveolar	Cancer
CCL2 CCR10	Alveolar	Epithelial cells
CCL2 CCR10	Alveolar	Fibroblast
CCL2 CCR10	Alveolar	Myeloid
CCL2 CCR10	Alveolar	T cells
CCL2 CCR10	B cells	Alveolar
CCL2 CCR10	B cells	B cells
CCL2 CCR10	B cells	Cancer
CCL2 CCR10	B cells	Epithelial cells
CCL2 CCR10	B cells	Fibroblast
CCL2 CCR10	B cells	Myeloid
CCL2 CCR10	B cells	T cells
CCL2 CCR10	Cancer	Alveolar
CCL2 CCR10	Cancer	B cells
CCL2 CCR10	Cancer	Cancer
CCL2 CCR10	Cancer	Epithelial cells
CCL2 CCR10	Cancer	Fibroblast
CCL2 CCR10	Cancer	Myeloid
CCL2 CCR10	Cancer	T cells
CCL2 CCR10	Endothelial	Alveolar
CCL2 CCR10	Endothelial	B cells
CCL2 CCR10	Endothelial	Cancer
CCL2 CCR10	Endothelial	Epithelial cells
CCL2 CCR10	Endothelial	Fibroblast
CCL2 CCR10	Endothelial	Myeloid
CCL2 CCR10	Endothelial	T cells
CCL2 CCR10	Epithelial cells	Alveolar
CCL2 CCR10	Epithelial cells	B cells
CCL2 CCR10	Epithelial cells	Cancer
CCL2 CCR10	Epithelial cells	Epithelial cells
CCL2 CCR10	Epithelial cells	Fibroblast
CCL2 CCR10	Epithelial cells	Myeloid
CCL2 CCR10	Epithelial cells	T cells
CCL2 CCR10	Fibroblast	Alveolar
CCL2 CCR10	Fibroblast	B cells
CCL2 CCR10	Fibroblast	Cancer
CCL2 CCR10	Fibroblast	Epithelial cells
CCL2 CCR10	Fibroblast	Fibroblast
CCL2 CCR10	Fibroblast	Myeloid
CCL2 CCR10	Fibroblast	T cells
CCL2 CCR10	Mast cells	Alveolar
CCL2 CCR10	Mast cells	B cells
CCL2 CCR10	Mast cells	Cancer
CCL2 CCR10	Mast cells	Epithelial cells
CCL2 CCR10	Mast cells	Fibroblast
CCL2 CCR10	Mast cells	Myeloid
CCL2 CCR10	Mast cells	T cells
CCL2 CCR10	Myeloid	Alveolar
CCL2 CCR10	Myeloid	B cells
CCL2 CCR10	Myeloid	Cancer
CCL2 CCR10	Myeloid	Epithelial cells
CCL2 CCR10	Myeloid	Fibroblast
CCL2 CCR10	Myeloid	Myeloid
CCL2 CCR10	Myeloid	T cells
CCL2 CCR10	T cells	Alveolar
CCL2 CCR10	T cells	B cells
CCL2 CCR10	T cells	Cancer
CCL2 CCR10	T cells	Epithelial cells
CCL2 CCR10	T cells	Fibroblast
CCL2 CCR10	T cells	Myeloid
CCL2 CCR10	T cells	T cells
CCL2 CCR2	Alveolar	Alveolar
CCL2 CCR2	Alveolar	B cells
CCL2 CCR2	Alveolar	Myeloid
CCL2 CCR2	Alveolar	T cells
CCL2 CCR2	B cells	Alveolar
CCL2 CCR2	B cells	B cells
CCL2 CCR2	B cells	Myeloid
CCL2 CCR2	B cells	T cells
CCL2 CCR2	Cancer	Alveolar
CCL2 CCR2	Cancer	B cells
CCL2 CCR2	Cancer	Myeloid
CCL2 CCR2	Cancer	T cells
CCL2 CCR2	Endothelial	Alveolar
CCL2 CCR2	Endothelial	B cells
CCL2 CCR2	Endothelial	Myeloid
CCL2 CCR2	Endothelial	T cells
CCL2 CCR2	Epithelial cells	Alveolar
CCL2 CCR2	Epithelial cells	B cells
CCL2 CCR2	Epithelial cells	Myeloid
CCL2 CCR2	Epithelial cells	T cells
CCL2 CCR2	Fibroblast	Alveolar
CCL2 CCR2	Fibroblast	B cells
CCL2 CCR2	Fibroblast	Myeloid
CCL2 CCR2	Fibroblast	T cells
CCL2 CCR2	Mast cells	Alveolar
CCL2 CCR2	Mast cells	B cells
CCL2 CCR2	Mast cells	Myeloid
CCL2 CCR2	Mast cells	T cells
CCL2 CCR2	Myeloid	Alveolar
CCL2 CCR2	Myeloid	B cells
CCL2 CCR2	Myeloid	Myeloid
CCL2 CCR2	Myeloid	T cells
CCL2 CCR2	T cells	Alveolar
CCL2 CCR2	T cells	B cells
CCL2 CCR2	T cells	Myeloid
CCL2 CCR2	T cells	T cells
CCL2 CCR3	Alveolar	Myeloid
CCL2 CCR3	Alveolar	T cells
CCL2 CCR3	B cells	Myeloid
CCL2 CCR3	B cells	T cells
CCL2 CCR3	Cancer	Myeloid
CCL2 CCR3	Cancer	T cells
CCL2 CCR3	Endothelial	Myeloid
CCL2 CCR3	Endothelial	T cells
CCL2 CCR3	Epithelial cells	Myeloid
CCL2 CCR3	Epithelial cells	T cells
CCL2 CCR3	Fibroblast	Myeloid
CCL2 CCR3	Fibroblast	T cells
CCL2 CCR3	Mast cells	Myeloid
CCL2 CCR3	Mast cells	T cells
CCL2 CCR3	Myeloid	Myeloid
CCL2 CCR3	Myeloid	T cells
CCL2 CCR3	T cells	Myeloid
CCL2 CCR3	T cells	T cells
CCL2 CCR4	Alveolar	Myeloid
CCL2 CCR4	Alveolar	T cells
CCL2 CCR4	B cells	Myeloid
CCL2 CCR4	B cells	T cells
CCL2 CCR4	Cancer	Myeloid
CCL2 CCR4	Cancer	T cells
CCL2 CCR4	Endothelial	Myeloid
CCL2 CCR4	Endothelial	T cells
CCL2 CCR4	Epithelial cells	Myeloid
CCL2 CCR4	Epithelial cells	T cells
CCL2 CCR4	Fibroblast	Myeloid
CCL2 CCR4	Fibroblast	T cells
CCL2 CCR4	Mast cells	Myeloid
CCL2 CCR4	Mast cells	T cells
CCL2 CCR4	Myeloid	Myeloid
CCL2 CCR4	Myeloid	T cells
CCL2 CCR4	T cells	Myeloid
CCL2 CCR4	T cells	T cells
CCL2 CCR5	Alveolar	Alveolar
CCL2 CCR5	Alveolar	Myeloid
CCL2 CCR5	Alveolar	T cells
CCL2 CCR5	B cells	Alveolar
CCL2 CCR5	B cells	Myeloid
CCL2 CCR5	B cells	T cells
CCL2 CCR5	Cancer	Alveolar
CCL2 CCR5	Cancer	Myeloid
CCL2 CCR5	Cancer	T cells
CCL2 CCR5	Endothelial	Alveolar
CCL2 CCR5	Endothelial	Myeloid
CCL2 CCR5	Endothelial	T cells
CCL2 CCR5	Epithelial cells	Alveolar
CCL2 CCR5	Epithelial cells	Myeloid
CCL2 CCR5	Epithelial cells	T cells
CCL2 CCR5	Fibroblast	Alveolar
CCL2 CCR5	Fibroblast	Myeloid
CCL2 CCR5	Fibroblast	T cells
CCL2 CCR5	Mast cells	Alveolar
CCL2 CCR5	Mast cells	Myeloid
CCL2 CCR5	Mast cells	T cells
CCL2 CCR5	Myeloid	Alveolar
CCL2 CCR5	Myeloid	Myeloid
CCL2 CCR5	Myeloid	T cells
CCL2 CCR5	T cells	Alveolar
CCL2 CCR5	T cells	Myeloid
CCL2 CCR5	T cells	T cells
CCL3 ACKR2	Alveolar	Cancer
CCL3 ACKR2	Alveolar	Endothelial
CCL3 ACKR2	Alveolar	Mast cells
CCL3 ACKR2	Alveolar	Myeloid
CCL3 ACKR2	B cells	Cancer
CCL3 ACKR2	B cells	Endothelial
CCL3 ACKR2	B cells	Mast cells
CCL3 ACKR2	B cells	Myeloid
CCL3 ACKR2	Cancer	Cancer
CCL3 ACKR2	Cancer	Endothelial
CCL3 ACKR2	Cancer	Mast cells
CCL3 ACKR2	Cancer	Myeloid
CCL3 ACKR2	Endothelial	Cancer
CCL3 ACKR2	Endothelial	Endothelial
CCL3 ACKR2	Endothelial	Mast cells
CCL3 ACKR2	Endothelial	Myeloid
CCL3 ACKR2	Epithelial cells	Cancer
CCL3 ACKR2	Epithelial cells	Endothelial
CCL3 ACKR2	Epithelial cells	Mast cells
CCL3 ACKR2	Epithelial cells	Myeloid
CCL3 ACKR2	Fibroblast	Cancer
CCL3 ACKR2	Fibroblast	Endothelial
CCL3 ACKR2	Fibroblast	Mast cells
CCL3 ACKR2	Fibroblast	Myeloid
CCL3 ACKR2	Mast cells	Cancer
CCL3 ACKR2	Mast cells	Endothelial
CCL3 ACKR2	Mast cells	Mast cells
CCL3 ACKR2	Mast cells	Myeloid
CCL3 ACKR2	Myeloid	Cancer
CCL3 ACKR2	Myeloid	Endothelial
CCL3 ACKR2	Myeloid	Mast cells
CCL3 ACKR2	Myeloid	Myeloid
CCL3 ACKR2	T cells	Cancer
CCL3 ACKR2	T cells	Endothelial
CCL3 ACKR2	T cells	Mast cells
CCL3 ACKR2	T cells	Myeloid
CCL3 CCR1	Alveolar	Alveolar
CCL3 CCR1	Alveolar	Cancer
CCL3 CCR1	Alveolar	Myeloid
CCL3 CCR1	Alveolar	T cells
CCL3 CCR1	B cells	Alveolar
CCL3 CCR1	B cells	Cancer
CCL3 CCR1	B cells	Myeloid
CCL3 CCR1	B cells	T cells
CCL3 CCR1	Cancer	Alveolar
CCL3 CCR1	Cancer	Cancer
CCL3 CCR1	Cancer	Myeloid
CCL3 CCR1	Cancer	T cells
CCL3 CCR1	Endothelial	Alveolar
CCL3 CCR1	Endothelial	Cancer
CCL3 CCR1	Endothelial	Myeloid
CCL3 CCR1	Endothelial	T cells
CCL3 CCR1	Epithelial cells	Alveolar
CCL3 CCR1	Epithelial cells	Cancer
CCL3 CCR1	Epithelial cells	Myeloid
CCL3 CCR1	Epithelial cells	T cells
CCL3 CCR1	Fibroblast	Alveolar
CCL3 CCR1	Fibroblast	Cancer
CCL3 CCR1	Fibroblast	Myeloid
CCL3 CCR1	Fibroblast	T cells
CCL3 CCR1	Mast cells	Alveolar
CCL3 CCR1	Mast cells	Cancer
CCL3 CCR1	Mast cells	Myeloid
CCL3 CCR1	Mast cells	T cells
CCL3 CCR1	Myeloid	Alveolar
CCL3 CCR1	Myeloid	Cancer
CCL3 CCR1	Myeloid	Myeloid
CCL3 CCR1	Myeloid	T cells
CCL3 CCR1	T cells	Alveolar
CCL3 CCR1	T cells	Cancer
CCL3 CCR1	T cells	Myeloid
CCL3 CCR1	T cells	T cells
CCL3 CCR3	Alveolar	Myeloid
CCL3 CCR3	Alveolar	T cells
CCL3 CCR3	B cells	Myeloid
CCL3 CCR3	B cells	T cells
CCL3 CCR3	Cancer	Myeloid
CCL3 CCR3	Cancer	T cells
CCL3 CCR3	Endothelial	Myeloid
CCL3 CCR3	Endothelial	T cells
CCL3 CCR3	Epithelial cells	Myeloid
CCL3 CCR3	Epithelial cells	T cells
CCL3 CCR3	Fibroblast	Myeloid
CCL3 CCR3	Fibroblast	T cells
CCL3 CCR3	Mast cells	Myeloid
CCL3 CCR3	Mast cells	T cells
CCL3 CCR3	Myeloid	Myeloid
CCL3 CCR3	Myeloid	T cells
CCL3 CCR3	T cells	Myeloid
CCL3 CCR3	T cells	T cells
CCL3 CCR4	Alveolar	Myeloid
CCL3 CCR4	Alveolar	T cells
CCL3 CCR4	B cells	Myeloid
CCL3 CCR4	B cells	T cells
CCL3 CCR4	Cancer	Myeloid
CCL3 CCR4	Cancer	T cells
CCL3 CCR4	Endothelial	Myeloid
CCL3 CCR4	Endothelial	T cells
CCL3 CCR4	Epithelial cells	Myeloid
CCL3 CCR4	Epithelial cells	T cells
CCL3 CCR4	Fibroblast	Myeloid
CCL3 CCR4	Fibroblast	T cells
CCL3 CCR4	Mast cells	Myeloid
CCL3 CCR4	Mast cells	T cells
CCL3 CCR4	Myeloid	Myeloid
CCL3 CCR4	Myeloid	T cells
CCL3 CCR4	T cells	Myeloid
CCL3 CCR4	T cells	T cells
CCL3 CCR5	Alveolar	Alveolar
CCL3 CCR5	Alveolar	Myeloid
CCL3 CCR5	Alveolar	T cells
CCL3 CCR5	B cells	Alveolar
CCL3 CCR5	B cells	Myeloid
CCL3 CCR5	B cells	T cells
CCL3 CCR5	Cancer	Alveolar
CCL3 CCR5	Cancer	Myeloid
CCL3 CCR5	Cancer	T cells
CCL3 CCR5	Endothelial	Alveolar
CCL3 CCR5	Endothelial	Myeloid
CCL3 CCR5	Endothelial	T cells
CCL3 CCR5	Epithelial cells	Alveolar
CCL3 CCR5	Epithelial cells	Myeloid
CCL3 CCR5	Epithelial cells	T cells
CCL3 CCR5	Fibroblast	Alveolar
CCL3 CCR5	Fibroblast	Myeloid
CCL3 CCR5	Fibroblast	T cells
CCL3 CCR5	Mast cells	Alveolar
CCL3 CCR5	Mast cells	Myeloid
CCL3 CCR5	Mast cells	T cells
CCL3 CCR5	Myeloid	Alveolar
CCL3 CCR5	Myeloid	Myeloid
CCL3 CCR5	Myeloid	T cells
CCL3 CCR5	T cells	Alveolar
CCL3 CCR5	T cells	Myeloid
CCL3 CCR5	T cells	T cells
CCL4 ACKR2	Alveolar	Cancer
CCL4 ACKR2	Alveolar	Endothelial
CCL4 ACKR2	Alveolar	Mast cells
CCL4 ACKR2	Alveolar	Myeloid
CCL4 ACKR2	B cells	Cancer
CCL4 ACKR2	B cells	Endothelial
CCL4 ACKR2	B cells	Mast cells
CCL4 ACKR2	B cells	Myeloid
CCL4 ACKR2	Cancer	Cancer
CCL4 ACKR2	Cancer	Endothelial
CCL4 ACKR2	Cancer	Mast cells
CCL4 ACKR2	Cancer	Myeloid
CCL4 ACKR2	Endothelial	Cancer
CCL4 ACKR2	Endothelial	Endothelial
CCL4 ACKR2	Endothelial	Mast cells
CCL4 ACKR2	Endothelial	Myeloid
CCL4 ACKR2	Epithelial cells	Cancer
CCL4 ACKR2	Epithelial cells	Endothelial
CCL4 ACKR2	Epithelial cells	Mast cells
CCL4 ACKR2	Epithelial cells	Myeloid
CCL4 ACKR2	Fibroblast	Cancer
CCL4 ACKR2	Fibroblast	Endothelial
CCL4 ACKR2	Fibroblast	Mast cells
CCL4 ACKR2	Fibroblast	Myeloid
CCL4 ACKR2	Mast cells	Cancer
CCL4 ACKR2	Mast cells	Endothelial
CCL4 ACKR2	Mast cells	Mast cells
CCL4 ACKR2	Mast cells	Myeloid
CCL4 ACKR2	Myeloid	Cancer
CCL4 ACKR2	Myeloid	Endothelial
CCL4 ACKR2	Myeloid	Mast cells
CCL4 ACKR2	Myeloid	Myeloid
CCL4 ACKR2	T cells	Cancer
CCL4 ACKR2	T cells	Endothelial
CCL4 ACKR2	T cells	Mast cells
CCL4 ACKR2	T cells	Myeloid
CCL4 CCR1	Alveolar	Alveolar
CCL4 CCR1	Alveolar	Cancer
CCL4 CCR1	Alveolar	Myeloid
CCL4 CCR1	Alveolar	T cells
CCL4 CCR1	B cells	Alveolar
CCL4 CCR1	B cells	Cancer
CCL4 CCR1	B cells	Myeloid
CCL4 CCR1	B cells	T cells
CCL4 CCR1	Cancer	Alveolar
CCL4 CCR1	Cancer	Cancer
CCL4 CCR1	Cancer	Myeloid
CCL4 CCR1	Cancer	T cells
CCL4 CCR1	Endothelial	Alveolar
CCL4 CCR1	Endothelial	Cancer
CCL4 CCR1	Endothelial	Myeloid
CCL4 CCR1	Endothelial	T cells
CCL4 CCR1	Epithelial cells	Alveolar
CCL4 CCR1	Epithelial cells	Cancer
CCL4 CCR1	Epithelial cells	Myeloid
CCL4 CCR1	Epithelial cells	T cells
CCL4 CCR1	Fibroblast	Alveolar
CCL4 CCR1	Fibroblast	Cancer
CCL4 CCR1	Fibroblast	Myeloid
CCL4 CCR1	Fibroblast	T cells
CCL4 CCR1	Mast cells	Alveolar
CCL4 CCR1	Mast cells	Cancer
CCL4 CCR1	Mast cells	Myeloid
CCL4 CCR1	Mast cells	T cells
CCL4 CCR1	Myeloid	Alveolar
CCL4 CCR1	Myeloid	Cancer
CCL4 CCR1	Myeloid	Myeloid
CCL4 CCR1	Myeloid	T cells
CCL4 CCR1	T cells	Alveolar
CCL4 CCR1	T cells	Cancer
CCL4 CCR1	T cells	Myeloid
CCL4 CCR1	T cells	T cells
CCL4 CCR3	Alveolar	Myeloid
CCL4 CCR3	Alveolar	T cells
CCL4 CCR3	B cells	Myeloid
CCL4 CCR3	B cells	T cells
CCL4 CCR3	Cancer	Myeloid
CCL4 CCR3	Cancer	T cells
CCL4 CCR3	Endothelial	Myeloid
CCL4 CCR3	Endothelial	T cells
CCL4 CCR3	Epithelial cells	Myeloid
CCL4 CCR3	Epithelial cells	T cells
CCL4 CCR3	Fibroblast	Myeloid
CCL4 CCR3	Fibroblast	T cells
CCL4 CCR3	Mast cells	Myeloid
CCL4 CCR3	Mast cells	T cells
CCL4 CCR3	Myeloid	Myeloid
CCL4 CCR3	Myeloid	T cells
CCL4 CCR3	T cells	Myeloid
CCL4 CCR3	T cells	T cells
CCL4 CCR5	Alveolar	Alveolar
CCL4 CCR5	Alveolar	Myeloid
CCL4 CCR5	Alveolar	T cells
CCL4 CCR5	B cells	Alveolar
CCL4 CCR5	B cells	Myeloid
CCL4 CCR5	B cells	T cells
CCL4 CCR5	Cancer	Alveolar
CCL4 CCR5	Cancer	Myeloid
CCL4 CCR5	Cancer	T cells
CCL4 CCR5	Endothelial	Alveolar
CCL4 CCR5	Endothelial	Myeloid
CCL4 CCR5	Endothelial	T cells
CCL4 CCR5	Epithelial cells	Alveolar
CCL4 CCR5	Epithelial cells	Myeloid
CCL4 CCR5	Epithelial cells	T cells
CCL4 CCR5	Fibroblast	Alveolar
CCL4 CCR5	Fibroblast	Myeloid
CCL4 CCR5	Fibroblast	T cells
CCL4 CCR5	Mast cells	Alveolar
CCL4 CCR5	Mast cells	Myeloid
CCL4 CCR5	Mast cells	T cells
CCL4 CCR5	Myeloid	Alveolar
CCL4 CCR5	Myeloid	Myeloid
CCL4 CCR5	Myeloid	T cells
CCL4 CCR5	T cells	Alveolar
CCL4 CCR5	T cells	Myeloid
CCL4 CCR5	T cells	T cells
CCL4 CCR8	Alveolar	T cells
CCL4 CCR8	B cells	T cells
CCL4 CCR8	Cancer	T cells
CCL4 CCR8	Endothelial	T cells
CCL4 CCR8	Epithelial cells	T cells
CCL4 CCR8	Fibroblast	T cells
CCL4 CCR8	Mast cells	T cells
CCL4 CCR8	Myeloid	T cells
CCL4 CCR8	T cells	T cells
CD14 ITGA4	Alveolar	Alveolar
CD14 ITGA4	Alveolar	B cells
CD14 ITGA4	Alveolar	Cancer
CD14 ITGA4	Alveolar	Endothelial
CD14 ITGA4	Alveolar	Fibroblast
CD14 ITGA4	Alveolar	Mast cells
CD14 ITGA4	Alveolar	Myeloid
CD14 ITGA4	Alveolar	T cells
CD14 ITGA4	Cancer	Alveolar
CD14 ITGA4	Cancer	B cells
CD14 ITGA4	Cancer	Cancer
CD14 ITGA4	Cancer	Endothelial
CD14 ITGA4	Cancer	Fibroblast
CD14 ITGA4	Cancer	Mast cells
CD14 ITGA4	Cancer	Myeloid
CD14 ITGA4	Cancer	T cells
CD14 ITGA4	Endothelial	Alveolar
CD14 ITGA4	Endothelial	B cells
CD14 ITGA4	Endothelial	Cancer
CD14 ITGA4	Endothelial	Endothelial
CD14 ITGA4	Endothelial	Fibroblast
CD14 ITGA4	Endothelial	Mast cells
CD14 ITGA4	Endothelial	Myeloid
CD14 ITGA4	Endothelial	T cells
CD14 ITGA4	Epithelial cells	Alveolar
CD14 ITGA4	Epithelial cells	B cells
CD14 ITGA4	Epithelial cells	Cancer
CD14 ITGA4	Epithelial cells	Endothelial
CD14 ITGA4	Epithelial cells	Fibroblast
CD14 ITGA4	Epithelial cells	Mast cells
CD14 ITGA4	Epithelial cells	Myeloid
CD14 ITGA4	Epithelial cells	T cells
CD14 ITGA4	Fibroblast	Alveolar
CD14 ITGA4	Fibroblast	B cells
CD14 ITGA4	Fibroblast	Cancer
CD14 ITGA4	Fibroblast	Endothelial
CD14 ITGA4	Fibroblast	Fibroblast
CD14 ITGA4	Fibroblast	Mast cells
CD14 ITGA4	Fibroblast	Myeloid
CD14 ITGA4	Fibroblast	T cells
CD14 ITGA4	Mast cells	Alveolar
CD14 ITGA4	Mast cells	B cells
CD14 ITGA4	Mast cells	Cancer
CD14 ITGA4	Mast cells	Endothelial
CD14 ITGA4	Mast cells	Fibroblast
CD14 ITGA4	Mast cells	Mast cells
CD14 ITGA4	Mast cells	Myeloid
CD14 ITGA4	Mast cells	T cells
CD14 ITGA4	Myeloid	Alveolar
CD14 ITGA4	Myeloid	B cells
CD14 ITGA4	Myeloid	Cancer
CD14 ITGA4	Myeloid	Endothelial
CD14 ITGA4	Myeloid	Fibroblast
CD14 ITGA4	Myeloid	Mast cells
CD14 ITGA4	Myeloid	Myeloid
CD14 ITGA4	Myeloid	T cells
CD14 ITGA4	T cells	Alveolar
CD14 ITGA4	T cells	B cells
CD14 ITGA4	T cells	Cancer
CD14 ITGA4	T cells	Endothelial
CD14 ITGA4	T cells	Fibroblast
CD14 ITGA4	T cells	Mast cells
CD14 ITGA4	T cells	Myeloid
CD14 ITGA4	T cells	T cells
CD14 ITGB1	Alveolar	Alveolar
CD14 ITGB1	Alveolar	B cells
CD14 ITGB1	Alveolar	Cancer
CD14 ITGB1	Alveolar	Endothelial
CD14 ITGB1	Alveolar	Epithelial cells
CD14 ITGB1	Alveolar	Fibroblast
CD14 ITGB1	Alveolar	Mast cells
CD14 ITGB1	Alveolar	Myeloid
CD14 ITGB1	Alveolar	T cells
CD14 ITGB1	Cancer	Alveolar
CD14 ITGB1	Cancer	B cells
CD14 ITGB1	Cancer	Cancer
CD14 ITGB1	Cancer	Endothelial
CD14 ITGB1	Cancer	Epithelial cells
CD14 ITGB1	Cancer	Fibroblast
CD14 ITGB1	Cancer	Mast cells
CD14 ITGB1	Cancer	Myeloid
CD14 ITGB1	Cancer	T cells
CD14 ITGB1	Endothelial	Alveolar
CD14 ITGB1	Endothelial	B cells
CD14 ITGB1	Endothelial	Cancer
CD14 ITGB1	Endothelial	Endothelial
CD14 ITGB1	Endothelial	Epithelial cells
CD14 ITGB1	Endothelial	Fibroblast
CD14 ITGB1	Endothelial	Mast cells
CD14 ITGB1	Endothelial	Myeloid
CD14 ITGB1	Endothelial	T cells
CD14 ITGB1	Epithelial cells	Alveolar
CD14 ITGB1	Epithelial cells	B cells
CD14 ITGB1	Epithelial cells	Cancer
CD14 ITGB1	Epithelial cells	Endothelial
CD14 ITGB1	Epithelial cells	Epithelial cells
CD14 ITGB1	Epithelial cells	Fibroblast
CD14 ITGB1	Epithelial cells	Mast cells
CD14 ITGB1	Epithelial cells	Myeloid
CD14 ITGB1	Epithelial cells	T cells
CD14 ITGB1	Fibroblast	Alveolar
CD14 ITGB1	Fibroblast	B cells
CD14 ITGB1	Fibroblast	Cancer
CD14 ITGB1	Fibroblast	Endothelial
CD14 ITGB1	Fibroblast	Epithelial cells
CD14 ITGB1	Fibroblast	Fibroblast
CD14 ITGB1	Fibroblast	Mast cells
CD14 ITGB1	Fibroblast	Myeloid
CD14 ITGB1	Fibroblast	T cells
CD14 ITGB1	Mast cells	Alveolar
CD14 ITGB1	Mast cells	B cells
CD14 ITGB1	Mast cells	Cancer
CD14 ITGB1	Mast cells	Endothelial
CD14 ITGB1	Mast cells	Epithelial cells
CD14 ITGB1	Mast cells	Fibroblast
CD14 ITGB1	Mast cells	Mast cells
CD14 ITGB1	Mast cells	Myeloid
CD14 ITGB1	Mast cells	T cells
CD14 ITGB1	Myeloid	Alveolar
CD14 ITGB1	Myeloid	B cells
CD14 ITGB1	Myeloid	Cancer
CD14 ITGB1	Myeloid	Endothelial
CD14 ITGB1	Myeloid	Epithelial cells
CD14 ITGB1	Myeloid	Fibroblast
CD14 ITGB1	Myeloid	Mast cells
CD14 ITGB1	Myeloid	Myeloid
CD14 ITGB1	Myeloid	T cells
CD14 ITGB1	T cells	Alveolar
CD14 ITGB1	T cells	B cells
CD14 ITGB1	T cells	Cancer
CD14 ITGB1	T cells	Endothelial
CD14 ITGB1	T cells	Epithelial cells
CD14 ITGB1	T cells	Fibroblast
CD14 ITGB1	T cells	Mast cells
CD14 ITGB1	T cells	Myeloid
CD14 ITGB1	T cells	T cells
CD24 SELP	Alveolar	Alveolar
CD24 SELP	Alveolar	Endothelial
CD24 SELP	Alveolar	Fibroblast
CD24 SELP	Alveolar	T cells
CD24 SELP	B cells	Alveolar
CD24 SELP	B cells	Endothelial
CD24 SELP	B cells	Fibroblast
CD24 SELP	B cells	T cells
CD24 SELP	Cancer	Alveolar
CD24 SELP	Cancer	Endothelial
CD24 SELP	Cancer	Fibroblast
CD24 SELP	Cancer	T cells
CD24 SELP	Endothelial	Alveolar
CD24 SELP	Endothelial	Endothelial
CD24 SELP	Endothelial	Fibroblast
CD24 SELP	Endothelial	T cells
CD24 SELP	Epithelial cells	Alveolar
CD24 SELP	Epithelial cells	Endothelial
CD24 SELP	Epithelial cells	Fibroblast
CD24 SELP	Epithelial cells	T cells
CD24 SELP	Fibroblast	Alveolar
CD24 SELP	Fibroblast	Endothelial
CD24 SELP	Fibroblast	Fibroblast
CD24 SELP	Fibroblast	T cells
CD24 SELP	Mast cells	Alveolar
CD24 SELP	Mast cells	Endothelial
CD24 SELP	Mast cells	Fibroblast
CD24 SELP	Mast cells	T cells
CD24 SELP	Myeloid	Alveolar
CD24 SELP	Myeloid	Endothelial
CD24 SELP	Myeloid	Fibroblast
CD24 SELP	Myeloid	T cells
CD24 SELP	T cells	Alveolar
CD24 SELP	T cells	Endothelial
CD24 SELP	T cells	Fibroblast
CD24 SELP	T cells	T cells
CD55 CR1	Alveolar	Alveolar
CD55 CR1	Alveolar	B cells
CD55 CR1	Alveolar	Myeloid
CD55 CR1	Alveolar	T cells
CD55 CR1	B cells	Alveolar
CD55 CR1	B cells	B cells
CD55 CR1	B cells	Myeloid
CD55 CR1	B cells	T cells
CD55 CR1	Cancer	Alveolar
CD55 CR1	Cancer	B cells
CD55 CR1	Cancer	Myeloid
CD55 CR1	Cancer	T cells
CD55 CR1	Endothelial	Alveolar
CD55 CR1	Endothelial	B cells
CD55 CR1	Endothelial	Myeloid
CD55 CR1	Endothelial	T cells
CD55 CR1	Epithelial cells	Alveolar
CD55 CR1	Epithelial cells	B cells
CD55 CR1	Epithelial cells	Myeloid
CD55 CR1	Epithelial cells	T cells
CD55 CR1	Fibroblast	Alveolar
CD55 CR1	Fibroblast	B cells
CD55 CR1	Fibroblast	Myeloid
CD55 CR1	Fibroblast	T cells
CD55 CR1	Mast cells	Alveolar
CD55 CR1	Mast cells	B cells
CD55 CR1	Mast cells	Myeloid
CD55 CR1	Mast cells	T cells
CD55 CR1	Myeloid	Alveolar
CD55 CR1	Myeloid	B cells
CD55 CR1	Myeloid	Myeloid
CD55 CR1	Myeloid	T cells
CD55 CR1	T cells	Alveolar
CD55 CR1	T cells	B cells
CD55 CR1	T cells	Myeloid
CD55 CR1	T cells	T cells
COL1A1 CD36	Alveolar	Alveolar
COL1A1 CD36	Alveolar	Cancer
COL1A1 CD36	Alveolar	Endothelial
COL1A1 CD36	Alveolar	Fibroblast
COL1A1 CD36	Alveolar	Myeloid
COL1A1 CD36	Alveolar	T cells
COL1A1 CD36	Cancer	Alveolar
COL1A1 CD36	Cancer	Cancer
COL1A1 CD36	Cancer	Endothelial
COL1A1 CD36	Cancer	Fibroblast
COL1A1 CD36	Cancer	Myeloid
COL1A1 CD36	Cancer	T cells
COL1A1 CD36	Endothelial	Alveolar
COL1A1 CD36	Endothelial	Cancer
COL1A1 CD36	Endothelial	Endothelial
COL1A1 CD36	Endothelial	Fibroblast
COL1A1 CD36	Endothelial	Myeloid
COL1A1 CD36	Endothelial	T cells
COL1A1 CD36	Epithelial cells	Alveolar
COL1A1 CD36	Epithelial cells	Cancer
COL1A1 CD36	Epithelial cells	Endothelial
COL1A1 CD36	Epithelial cells	Fibroblast
COL1A1 CD36	Epithelial cells	Myeloid
COL1A1 CD36	Epithelial cells	T cells
COL1A1 CD36	Fibroblast	Alveolar
COL1A1 CD36	Fibroblast	Cancer
COL1A1 CD36	Fibroblast	Endothelial
COL1A1 CD36	Fibroblast	Fibroblast
COL1A1 CD36	Fibroblast	Myeloid
COL1A1 CD36	Fibroblast	T cells
COL1A1 CD36	Mast cells	Alveolar
COL1A1 CD36	Mast cells	Cancer
COL1A1 CD36	Mast cells	Endothelial
COL1A1 CD36	Mast cells	Fibroblast
COL1A1 CD36	Mast cells	Myeloid
COL1A1 CD36	Mast cells	T cells
COL1A1 CD36	Myeloid	Alveolar
COL1A1 CD36	Myeloid	Cancer
COL1A1 CD36	Myeloid	Endothelial
COL1A1 CD36	Myeloid	Fibroblast
COL1A1 CD36	Myeloid	Myeloid
COL1A1 CD36	Myeloid	T cells
COL1A1 CD36	T cells	Alveolar
COL1A1 CD36	T cells	Cancer
COL1A1 CD36	T cells	Endothelial
COL1A1 CD36	T cells	Fibroblast
COL1A1 CD36	T cells	Myeloid
COL1A1 CD36	T cells	T cells
COL1A1 CD44	Alveolar	Alveolar
COL1A1 CD44	Alveolar	B cells
COL1A1 CD44	Alveolar	Cancer
COL1A1 CD44	Alveolar	Endothelial
COL1A1 CD44	Alveolar	Epithelial cells
COL1A1 CD44	Alveolar	Fibroblast
COL1A1 CD44	Alveolar	Mast cells
COL1A1 CD44	Alveolar	Myeloid
COL1A1 CD44	Alveolar	T cells
COL1A1 CD44	Cancer	Alveolar
COL1A1 CD44	Cancer	B cells
COL1A1 CD44	Cancer	Cancer
COL1A1 CD44	Cancer	Endothelial
COL1A1 CD44	Cancer	Epithelial cells
COL1A1 CD44	Cancer	Fibroblast
COL1A1 CD44	Cancer	Mast cells
COL1A1 CD44	Cancer	Myeloid
COL1A1 CD44	Cancer	T cells
COL1A1 CD44	Endothelial	Alveolar
COL1A1 CD44	Endothelial	B cells
COL1A1 CD44	Endothelial	Cancer
COL1A1 CD44	Endothelial	Endothelial
COL1A1 CD44	Endothelial	Epithelial cells
COL1A1 CD44	Endothelial	Fibroblast
COL1A1 CD44	Endothelial	Mast cells
COL1A1 CD44	Endothelial	Myeloid
COL1A1 CD44	Endothelial	T cells
COL1A1 CD44	Epithelial cells	Alveolar
COL1A1 CD44	Epithelial cells	B cells
COL1A1 CD44	Epithelial cells	Cancer
COL1A1 CD44	Epithelial cells	Endothelial
COL1A1 CD44	Epithelial cells	Epithelial cells
COL1A1 CD44	Epithelial cells	Fibroblast
COL1A1 CD44	Epithelial cells	Mast cells
COL1A1 CD44	Epithelial cells	Myeloid
COL1A1 CD44	Epithelial cells	T cells
COL1A1 CD44	Fibroblast	Alveolar
COL1A1 CD44	Fibroblast	B cells
COL1A1 CD44	Fibroblast	Cancer
COL1A1 CD44	Fibroblast	Endothelial
COL1A1 CD44	Fibroblast	Epithelial cells
COL1A1 CD44	Fibroblast	Fibroblast
COL1A1 CD44	Fibroblast	Mast cells
COL1A1 CD44	Fibroblast	Myeloid
COL1A1 CD44	Fibroblast	T cells
COL1A1 CD44	Mast cells	Alveolar
COL1A1 CD44	Mast cells	B cells
COL1A1 CD44	Mast cells	Cancer
COL1A1 CD44	Mast cells	Endothelial
COL1A1 CD44	Mast cells	Epithelial cells
COL1A1 CD44	Mast cells	Fibroblast
COL1A1 CD44	Mast cells	Mast cells
COL1A1 CD44	Mast cells	Myeloid
COL1A1 CD44	Mast cells	T cells
COL1A1 CD44	Myeloid	Alveolar
COL1A1 CD44	Myeloid	B cells
COL1A1 CD44	Myeloid	Cancer
COL1A1 CD44	Myeloid	Endothelial
COL1A1 CD44	Myeloid	Epithelial cells
COL1A1 CD44	Myeloid	Fibroblast
COL1A1 CD44	Myeloid	Mast cells
COL1A1 CD44	Myeloid	Myeloid
COL1A1 CD44	Myeloid	T cells
COL1A1 CD44	T cells	Alveolar
COL1A1 CD44	T cells	B cells
COL1A1 CD44	T cells	Cancer
COL1A1 CD44	T cells	Endothelial
COL1A1 CD44	T cells	Epithelial cells
COL1A1 CD44	T cells	Fibroblast
COL1A1 CD44	T cells	Mast cells
COL1A1 CD44	T cells	Myeloid
COL1A1 CD44	T cells	T cells
COL1A1 CD93	Alveolar	Alveolar
COL1A1 CD93	Alveolar	Cancer
COL1A1 CD93	Alveolar	Endothelial
COL1A1 CD93	Alveolar	Fibroblast
COL1A1 CD93	Alveolar	Mast cells
COL1A1 CD93	Alveolar	Myeloid
COL1A1 CD93	Alveolar	T cells
COL1A1 CD93	Cancer	Alveolar
COL1A1 CD93	Cancer	Cancer
COL1A1 CD93	Cancer	Endothelial
COL1A1 CD93	Cancer	Fibroblast
COL1A1 CD93	Cancer	Mast cells
COL1A1 CD93	Cancer	Myeloid
COL1A1 CD93	Cancer	T cells
COL1A1 CD93	Endothelial	Alveolar
COL1A1 CD93	Endothelial	Cancer
COL1A1 CD93	Endothelial	Endothelial
COL1A1 CD93	Endothelial	Fibroblast
COL1A1 CD93	Endothelial	Mast cells
COL1A1 CD93	Endothelial	Myeloid
COL1A1 CD93	Endothelial	T cells
COL1A1 CD93	Epithelial cells	Alveolar
COL1A1 CD93	Epithelial cells	Cancer
COL1A1 CD93	Epithelial cells	Endothelial
COL1A1 CD93	Epithelial cells	Fibroblast
COL1A1 CD93	Epithelial cells	Mast cells
COL1A1 CD93	Epithelial cells	Myeloid
COL1A1 CD93	Epithelial cells	T cells
COL1A1 CD93	Fibroblast	Alveolar
COL1A1 CD93	Fibroblast	Cancer
COL1A1 CD93	Fibroblast	Endothelial
COL1A1 CD93	Fibroblast	Fibroblast
COL1A1 CD93	Fibroblast	Mast cells
COL1A1 CD93	Fibroblast	Myeloid
COL1A1 CD93	Fibroblast	T cells
COL1A1 CD93	Mast cells	Alveolar
COL1A1 CD93	Mast cells	Cancer
COL1A1 CD93	Mast cells	Endothelial
COL1A1 CD93	Mast cells	Fibroblast
COL1A1 CD93	Mast cells	Mast cells
COL1A1 CD93	Mast cells	Myeloid
COL1A1 CD93	Mast cells	T cells
COL1A1 CD93	Myeloid	Alveolar
COL1A1 CD93	Myeloid	Cancer
COL1A1 CD93	Myeloid	Endothelial
COL1A1 CD93	Myeloid	Fibroblast
COL1A1 CD93	Myeloid	Mast cells
COL1A1 CD93	Myeloid	Myeloid
COL1A1 CD93	Myeloid	T cells
COL1A1 CD93	T cells	Alveolar
COL1A1 CD93	T cells	Cancer
COL1A1 CD93	T cells	Endothelial
COL1A1 CD93	T cells	Fibroblast
COL1A1 CD93	T cells	Mast cells
COL1A1 CD93	T cells	Myeloid
COL1A1 CD93	T cells	T cells
COL1A1 DDR1	Alveolar	Alveolar
COL1A1 DDR1	Alveolar	Cancer
COL1A1 DDR1	Alveolar	Endothelial
COL1A1 DDR1	Alveolar	Epithelial cells
COL1A1 DDR1	Alveolar	Fibroblast
COL1A1 DDR1	Alveolar	Mast cells
COL1A1 DDR1	Alveolar	Myeloid
COL1A1 DDR1	Alveolar	T cells
COL1A1 DDR1	Cancer	Alveolar
COL1A1 DDR1	Cancer	Cancer
COL1A1 DDR1	Cancer	Endothelial
COL1A1 DDR1	Cancer	Epithelial cells
COL1A1 DDR1	Cancer	Fibroblast
COL1A1 DDR1	Cancer	Mast cells
COL1A1 DDR1	Cancer	Myeloid
COL1A1 DDR1	Cancer	T cells
COL1A1 DDR1	Endothelial	Alveolar
COL1A1 DDR1	Endothelial	Cancer
COL1A1 DDR1	Endothelial	Endothelial
COL1A1 DDR1	Endothelial	Epithelial cells
COL1A1 DDR1	Endothelial	Fibroblast
COL1A1 DDR1	Endothelial	Mast cells
COL1A1 DDR1	Endothelial	Myeloid
COL1A1 DDR1	Endothelial	T cells
COL1A1 DDR1	Epithelial cells	Alveolar
COL1A1 DDR1	Epithelial cells	Cancer
COL1A1 DDR1	Epithelial cells	Endothelial
COL1A1 DDR1	Epithelial cells	Epithelial cells
COL1A1 DDR1	Epithelial cells	Fibroblast
COL1A1 DDR1	Epithelial cells	Mast cells
COL1A1 DDR1	Epithelial cells	Myeloid
COL1A1 DDR1	Epithelial cells	T cells
COL1A1 DDR1	Fibroblast	Alveolar
COL1A1 DDR1	Fibroblast	Cancer
COL1A1 DDR1	Fibroblast	Endothelial
COL1A1 DDR1	Fibroblast	Epithelial cells
COL1A1 DDR1	Fibroblast	Fibroblast
COL1A1 DDR1	Fibroblast	Mast cells
COL1A1 DDR1	Fibroblast	Myeloid
COL1A1 DDR1	Fibroblast	T cells
COL1A1 DDR1	Mast cells	Alveolar
COL1A1 DDR1	Mast cells	Cancer
COL1A1 DDR1	Mast cells	Endothelial
COL1A1 DDR1	Mast cells	Epithelial cells
COL1A1 DDR1	Mast cells	Fibroblast
COL1A1 DDR1	Mast cells	Mast cells
COL1A1 DDR1	Mast cells	Myeloid
COL1A1 DDR1	Mast cells	T cells
COL1A1 DDR1	Myeloid	Alveolar
COL1A1 DDR1	Myeloid	Cancer
COL1A1 DDR1	Myeloid	Endothelial
COL1A1 DDR1	Myeloid	Epithelial cells
COL1A1 DDR1	Myeloid	Fibroblast
COL1A1 DDR1	Myeloid	Mast cells
COL1A1 DDR1	Myeloid	Myeloid
COL1A1 DDR1	Myeloid	T cells
COL1A1 DDR1	T cells	Alveolar
COL1A1 DDR1	T cells	Cancer
COL1A1 DDR1	T cells	Endothelial
COL1A1 DDR1	T cells	Epithelial cells
COL1A1 DDR1	T cells	Fibroblast
COL1A1 DDR1	T cells	Mast cells
COL1A1 DDR1	T cells	Myeloid
COL1A1 DDR1	T cells	T cells
COL1A1 DDR2	Alveolar	Alveolar
COL1A1 DDR2	Alveolar	Cancer
COL1A1 DDR2	Alveolar	Endothelial
COL1A1 DDR2	Alveolar	Fibroblast
COL1A1 DDR2	Alveolar	Myeloid
COL1A1 DDR2	Alveolar	T cells
COL1A1 DDR2	Cancer	Alveolar
COL1A1 DDR2	Cancer	Cancer
COL1A1 DDR2	Cancer	Endothelial
COL1A1 DDR2	Cancer	Fibroblast
COL1A1 DDR2	Cancer	Myeloid
COL1A1 DDR2	Cancer	T cells
COL1A1 DDR2	Endothelial	Alveolar
COL1A1 DDR2	Endothelial	Cancer
COL1A1 DDR2	Endothelial	Endothelial
COL1A1 DDR2	Endothelial	Fibroblast
COL1A1 DDR2	Endothelial	Myeloid
COL1A1 DDR2	Endothelial	T cells
COL1A1 DDR2	Epithelial cells	Alveolar
COL1A1 DDR2	Epithelial cells	Cancer
COL1A1 DDR2	Epithelial cells	Endothelial
COL1A1 DDR2	Epithelial cells	Fibroblast
COL1A1 DDR2	Epithelial cells	Myeloid
COL1A1 DDR2	Epithelial cells	T cells
COL1A1 DDR2	Fibroblast	Alveolar
COL1A1 DDR2	Fibroblast	Cancer
COL1A1 DDR2	Fibroblast	Endothelial
COL1A1 DDR2	Fibroblast	Fibroblast
COL1A1 DDR2	Fibroblast	Myeloid
COL1A1 DDR2	Fibroblast	T cells
COL1A1 DDR2	Mast cells	Alveolar
COL1A1 DDR2	Mast cells	Cancer
COL1A1 DDR2	Mast cells	Endothelial
COL1A1 DDR2	Mast cells	Fibroblast
COL1A1 DDR2	Mast cells	Myeloid
COL1A1 DDR2	Mast cells	T cells
COL1A1 DDR2	Myeloid	Alveolar
COL1A1 DDR2	Myeloid	Cancer
COL1A1 DDR2	Myeloid	Endothelial
COL1A1 DDR2	Myeloid	Fibroblast
COL1A1 DDR2	Myeloid	Myeloid
COL1A1 DDR2	Myeloid	T cells
COL1A1 DDR2	T cells	Alveolar
COL1A1 DDR2	T cells	Cancer
COL1A1 DDR2	T cells	Endothelial
COL1A1 DDR2	T cells	Fibroblast
COL1A1 DDR2	T cells	Myeloid
COL1A1 DDR2	T cells	T cells
COL1A1 FLT4	Alveolar	Alveolar
COL1A1 FLT4	Alveolar	Cancer
COL1A1 FLT4	Alveolar	Endothelial
COL1A1 FLT4	Alveolar	Fibroblast
COL1A1 FLT4	Alveolar	Myeloid
COL1A1 FLT4	Alveolar	T cells
COL1A1 FLT4	Cancer	Alveolar
COL1A1 FLT4	Cancer	Cancer
COL1A1 FLT4	Cancer	Endothelial
COL1A1 FLT4	Cancer	Fibroblast
COL1A1 FLT4	Cancer	Myeloid
COL1A1 FLT4	Cancer	T cells
COL1A1 FLT4	Endothelial	Alveolar
COL1A1 FLT4	Endothelial	Cancer
COL1A1 FLT4	Endothelial	Endothelial
COL1A1 FLT4	Endothelial	Fibroblast
COL1A1 FLT4	Endothelial	Myeloid
COL1A1 FLT4	Endothelial	T cells
COL1A1 FLT4	Epithelial cells	Alveolar
COL1A1 FLT4	Epithelial cells	Cancer
COL1A1 FLT4	Epithelial cells	Endothelial
COL1A1 FLT4	Epithelial cells	Fibroblast
COL1A1 FLT4	Epithelial cells	Myeloid
COL1A1 FLT4	Epithelial cells	T cells
COL1A1 FLT4	Fibroblast	Alveolar
COL1A1 FLT4	Fibroblast	Cancer
COL1A1 FLT4	Fibroblast	Endothelial
COL1A1 FLT4	Fibroblast	Fibroblast
COL1A1 FLT4	Fibroblast	Myeloid
COL1A1 FLT4	Fibroblast	T cells
COL1A1 FLT4	Mast cells	Alveolar
COL1A1 FLT4	Mast cells	Cancer
COL1A1 FLT4	Mast cells	Endothelial
COL1A1 FLT4	Mast cells	Fibroblast
COL1A1 FLT4	Mast cells	Myeloid
COL1A1 FLT4	Mast cells	T cells
COL1A1 FLT4	Myeloid	Alveolar
COL1A1 FLT4	Myeloid	Cancer
COL1A1 FLT4	Myeloid	Endothelial
COL1A1 FLT4	Myeloid	Fibroblast
COL1A1 FLT4	Myeloid	Myeloid
COL1A1 FLT4	Myeloid	T cells
COL1A1 FLT4	T cells	Alveolar
COL1A1 FLT4	T cells	Cancer
COL1A1 FLT4	T cells	Endothelial
COL1A1 FLT4	T cells	Fibroblast
COL1A1 FLT4	T cells	Myeloid
COL1A1 FLT4	T cells	T cells
COL1A1 ITGA1	Alveolar	Alveolar
COL1A1 ITGA1	Alveolar	Cancer
COL1A1 ITGA1	Alveolar	Endothelial
COL1A1 ITGA1	Alveolar	Fibroblast
COL1A1 ITGA1	Alveolar	Myeloid
COL1A1 ITGA1	Alveolar	T cells
COL1A1 ITGA1	Cancer	Alveolar
COL1A1 ITGA1	Cancer	Cancer
COL1A1 ITGA1	Cancer	Endothelial
COL1A1 ITGA1	Cancer	Fibroblast
COL1A1 ITGA1	Cancer	Myeloid
COL1A1 ITGA1	Cancer	T cells
COL1A1 ITGA1	Endothelial	Alveolar
COL1A1 ITGA1	Endothelial	Cancer
COL1A1 ITGA1	Endothelial	Endothelial
COL1A1 ITGA1	Endothelial	Fibroblast
COL1A1 ITGA1	Endothelial	Myeloid
COL1A1 ITGA1	Endothelial	T cells
COL1A1 ITGA1	Epithelial cells	Alveolar
COL1A1 ITGA1	Epithelial cells	Cancer
COL1A1 ITGA1	Epithelial cells	Endothelial
COL1A1 ITGA1	Epithelial cells	Fibroblast
COL1A1 ITGA1	Epithelial cells	Myeloid
COL1A1 ITGA1	Epithelial cells	T cells
COL1A1 ITGA1	Fibroblast	Alveolar
COL1A1 ITGA1	Fibroblast	Cancer
COL1A1 ITGA1	Fibroblast	Endothelial
COL1A1 ITGA1	Fibroblast	Fibroblast
COL1A1 ITGA1	Fibroblast	Myeloid
COL1A1 ITGA1	Fibroblast	T cells
COL1A1 ITGA1	Mast cells	Alveolar
COL1A1 ITGA1	Mast cells	Cancer
COL1A1 ITGA1	Mast cells	Endothelial
COL1A1 ITGA1	Mast cells	Fibroblast
COL1A1 ITGA1	Mast cells	Myeloid
COL1A1 ITGA1	Mast cells	T cells
COL1A1 ITGA1	Myeloid	Alveolar
COL1A1 ITGA1	Myeloid	Cancer
COL1A1 ITGA1	Myeloid	Endothelial
COL1A1 ITGA1	Myeloid	Fibroblast
COL1A1 ITGA1	Myeloid	Myeloid
COL1A1 ITGA1	Myeloid	T cells
COL1A1 ITGA1	T cells	Alveolar
COL1A1 ITGA1	T cells	Cancer
COL1A1 ITGA1	T cells	Endothelial
COL1A1 ITGA1	T cells	Fibroblast
COL1A1 ITGA1	T cells	Myeloid
COL1A1 ITGA1	T cells	T cells
COL1A1 ITGA11	Alveolar	Fibroblast
COL1A1 ITGA11	Alveolar	Myeloid
COL1A1 ITGA11	Cancer	Fibroblast
COL1A1 ITGA11	Cancer	Myeloid
COL1A1 ITGA11	Endothelial	Fibroblast
COL1A1 ITGA11	Endothelial	Myeloid
COL1A1 ITGA11	Epithelial cells	Fibroblast
COL1A1 ITGA11	Epithelial cells	Myeloid
COL1A1 ITGA11	Fibroblast	Fibroblast
COL1A1 ITGA11	Fibroblast	Myeloid
COL1A1 ITGA11	Mast cells	Fibroblast
COL1A1 ITGA11	Mast cells	Myeloid
COL1A1 ITGA11	Myeloid	Fibroblast
COL1A1 ITGA11	Myeloid	Myeloid
COL1A1 ITGA11	T cells	Fibroblast
COL1A1 ITGA11	T cells	Myeloid
COL1A1 ITGA2	Alveolar	Alveolar
COL1A1 ITGA2	Alveolar	Cancer
COL1A1 ITGA2	Alveolar	Endothelial
COL1A1 ITGA2	Alveolar	Epithelial cells
COL1A1 ITGA2	Alveolar	Fibroblast
COL1A1 ITGA2	Alveolar	Myeloid
COL1A1 ITGA2	Alveolar	T cells
COL1A1 ITGA2	Cancer	Alveolar
COL1A1 ITGA2	Cancer	Cancer
COL1A1 ITGA2	Cancer	Endothelial
COL1A1 ITGA2	Cancer	Epithelial cells
COL1A1 ITGA2	Cancer	Fibroblast
COL1A1 ITGA2	Cancer	Myeloid
COL1A1 ITGA2	Cancer	T cells
COL1A1 ITGA2	Endothelial	Alveolar
COL1A1 ITGA2	Endothelial	Cancer
COL1A1 ITGA2	Endothelial	Endothelial
COL1A1 ITGA2	Endothelial	Epithelial cells
COL1A1 ITGA2	Endothelial	Fibroblast
COL1A1 ITGA2	Endothelial	Myeloid
COL1A1 ITGA2	Endothelial	T cells
COL1A1 ITGA2	Epithelial cells	Alveolar
COL1A1 ITGA2	Epithelial cells	Cancer
COL1A1 ITGA2	Epithelial cells	Endothelial
COL1A1 ITGA2	Epithelial cells	Epithelial cells
COL1A1 ITGA2	Epithelial cells	Fibroblast
COL1A1 ITGA2	Epithelial cells	Myeloid
COL1A1 ITGA2	Epithelial cells	T cells
COL1A1 ITGA2	Fibroblast	Alveolar
COL1A1 ITGA2	Fibroblast	Cancer
COL1A1 ITGA2	Fibroblast	Endothelial
COL1A1 ITGA2	Fibroblast	Epithelial cells
COL1A1 ITGA2	Fibroblast	Fibroblast
COL1A1 ITGA2	Fibroblast	Myeloid
COL1A1 ITGA2	Fibroblast	T cells
COL1A1 ITGA2	Mast cells	Alveolar
COL1A1 ITGA2	Mast cells	Cancer
COL1A1 ITGA2	Mast cells	Endothelial
COL1A1 ITGA2	Mast cells	Epithelial cells
COL1A1 ITGA2	Mast cells	Fibroblast
COL1A1 ITGA2	Mast cells	Myeloid
COL1A1 ITGA2	Mast cells	T cells
COL1A1 ITGA2	Myeloid	Alveolar
COL1A1 ITGA2	Myeloid	Cancer
COL1A1 ITGA2	Myeloid	Endothelial
COL1A1 ITGA2	Myeloid	Epithelial cells
COL1A1 ITGA2	Myeloid	Fibroblast
COL1A1 ITGA2	Myeloid	Myeloid
COL1A1 ITGA2	Myeloid	T cells
COL1A1 ITGA2	T cells	Alveolar
COL1A1 ITGA2	T cells	Cancer
COL1A1 ITGA2	T cells	Endothelial
COL1A1 ITGA2	T cells	Epithelial cells
COL1A1 ITGA2	T cells	Fibroblast
COL1A1 ITGA2	T cells	Myeloid
COL1A1 ITGA2	T cells	T cells
COL1A1 ITGA5	Alveolar	Alveolar
COL1A1 ITGA5	Alveolar	Endothelial
COL1A1 ITGA5	Alveolar	Fibroblast
COL1A1 ITGA5	Alveolar	Mast cells
COL1A1 ITGA5	Alveolar	Myeloid
COL1A1 ITGA5	Alveolar	T cells
COL1A1 ITGA5	Cancer	Alveolar
COL1A1 ITGA5	Cancer	Endothelial
COL1A1 ITGA5	Cancer	Fibroblast
COL1A1 ITGA5	Cancer	Mast cells
COL1A1 ITGA5	Cancer	Myeloid
COL1A1 ITGA5	Cancer	T cells
COL1A1 ITGA5	Endothelial	Alveolar
COL1A1 ITGA5	Endothelial	Endothelial
COL1A1 ITGA5	Endothelial	Fibroblast
COL1A1 ITGA5	Endothelial	Mast cells
COL1A1 ITGA5	Endothelial	Myeloid
COL1A1 ITGA5	Endothelial	T cells
COL1A1 ITGA5	Epithelial cells	Alveolar
COL1A1 ITGA5	Epithelial cells	Endothelial
COL1A1 ITGA5	Epithelial cells	Fibroblast
COL1A1 ITGA5	Epithelial cells	Mast cells
COL1A1 ITGA5	Epithelial cells	Myeloid
COL1A1 ITGA5	Epithelial cells	T cells
COL1A1 ITGA5	Fibroblast	Alveolar
COL1A1 ITGA5	Fibroblast	Endothelial
COL1A1 ITGA5	Fibroblast	Fibroblast
COL1A1 ITGA5	Fibroblast	Mast cells
COL1A1 ITGA5	Fibroblast	Myeloid
COL1A1 ITGA5	Fibroblast	T cells
COL1A1 ITGA5	Mast cells	Alveolar
COL1A1 ITGA5	Mast cells	Endothelial
COL1A1 ITGA5	Mast cells	Fibroblast
COL1A1 ITGA5	Mast cells	Mast cells
COL1A1 ITGA5	Mast cells	Myeloid
COL1A1 ITGA5	Mast cells	T cells
COL1A1 ITGA5	Myeloid	Alveolar
COL1A1 ITGA5	Myeloid	Endothelial
COL1A1 ITGA5	Myeloid	Fibroblast
COL1A1 ITGA5	Myeloid	Mast cells
COL1A1 ITGA5	Myeloid	Myeloid
COL1A1 ITGA5	Myeloid	T cells
COL1A1 ITGA5	T cells	Alveolar
COL1A1 ITGA5	T cells	Endothelial
COL1A1 ITGA5	T cells	Fibroblast
COL1A1 ITGA5	T cells	Mast cells
COL1A1 ITGA5	T cells	Myeloid
COL1A1 ITGA5	T cells	T cells
COL1A1 ITGAV	Alveolar	Alveolar
COL1A1 ITGAV	Alveolar	Cancer
COL1A1 ITGAV	Alveolar	Endothelial
COL1A1 ITGAV	Alveolar	Epithelial cells
COL1A1 ITGAV	Alveolar	Fibroblast
COL1A1 ITGAV	Alveolar	Mast cells
COL1A1 ITGAV	Alveolar	Myeloid
COL1A1 ITGAV	Alveolar	T cells
COL1A1 ITGAV	Cancer	Alveolar
COL1A1 ITGAV	Cancer	Cancer
COL1A1 ITGAV	Cancer	Endothelial
COL1A1 ITGAV	Cancer	Epithelial cells
COL1A1 ITGAV	Cancer	Fibroblast
COL1A1 ITGAV	Cancer	Mast cells
COL1A1 ITGAV	Cancer	Myeloid
COL1A1 ITGAV	Cancer	T cells
COL1A1 ITGAV	Endothelial	Alveolar
COL1A1 ITGAV	Endothelial	Cancer
COL1A1 ITGAV	Endothelial	Endothelial
COL1A1 ITGAV	Endothelial	Epithelial cells
COL1A1 ITGAV	Endothelial	Fibroblast
COL1A1 ITGAV	Endothelial	Mast cells
COL1A1 ITGAV	Endothelial	Myeloid
COL1A1 ITGAV	Endothelial	T cells
COL1A1 ITGAV	Epithelial cells	Alveolar
COL1A1 ITGAV	Epithelial cells	Cancer
COL1A1 ITGAV	Epithelial cells	Endothelial
COL1A1 ITGAV	Epithelial cells	Epithelial cells
COL1A1 ITGAV	Epithelial cells	Fibroblast
COL1A1 ITGAV	Epithelial cells	Mast cells
COL1A1 ITGAV	Epithelial cells	Myeloid
COL1A1 ITGAV	Epithelial cells	T cells
COL1A1 ITGAV	Fibroblast	Alveolar
COL1A1 ITGAV	Fibroblast	Cancer
COL1A1 ITGAV	Fibroblast	Endothelial
COL1A1 ITGAV	Fibroblast	Epithelial cells
COL1A1 ITGAV	Fibroblast	Fibroblast
COL1A1 ITGAV	Fibroblast	Mast cells
COL1A1 ITGAV	Fibroblast	Myeloid
COL1A1 ITGAV	Fibroblast	T cells
COL1A1 ITGAV	Mast cells	Alveolar
COL1A1 ITGAV	Mast cells	Cancer
COL1A1 ITGAV	Mast cells	Endothelial
COL1A1 ITGAV	Mast cells	Epithelial cells
COL1A1 ITGAV	Mast cells	Fibroblast
COL1A1 ITGAV	Mast cells	Mast cells
COL1A1 ITGAV	Mast cells	Myeloid
COL1A1 ITGAV	Mast cells	T cells
COL1A1 ITGAV	Myeloid	Alveolar
COL1A1 ITGAV	Myeloid	Cancer
COL1A1 ITGAV	Myeloid	Endothelial
COL1A1 ITGAV	Myeloid	Epithelial cells
COL1A1 ITGAV	Myeloid	Fibroblast
COL1A1 ITGAV	Myeloid	Mast cells
COL1A1 ITGAV	Myeloid	Myeloid
COL1A1 ITGAV	Myeloid	T cells
COL1A1 ITGAV	T cells	Alveolar
COL1A1 ITGAV	T cells	Cancer
COL1A1 ITGAV	T cells	Endothelial
COL1A1 ITGAV	T cells	Epithelial cells
COL1A1 ITGAV	T cells	Fibroblast
COL1A1 ITGAV	T cells	Mast cells
COL1A1 ITGAV	T cells	Myeloid
COL1A1 ITGAV	T cells	T cells
COL1A1 ITGB1	Alveolar	Alveolar
COL1A1 ITGB1	Alveolar	B cells
COL1A1 ITGB1	Alveolar	Cancer
COL1A1 ITGB1	Alveolar	Endothelial
COL1A1 ITGB1	Alveolar	Epithelial cells
COL1A1 ITGB1	Alveolar	Fibroblast
COL1A1 ITGB1	Alveolar	Mast cells
COL1A1 ITGB1	Alveolar	Myeloid
COL1A1 ITGB1	Alveolar	T cells
COL1A1 ITGB1	Cancer	Alveolar
COL1A1 ITGB1	Cancer	B cells
COL1A1 ITGB1	Cancer	Cancer
COL1A1 ITGB1	Cancer	Endothelial
COL1A1 ITGB1	Cancer	Epithelial cells
COL1A1 ITGB1	Cancer	Fibroblast
COL1A1 ITGB1	Cancer	Mast cells
COL1A1 ITGB1	Cancer	Myeloid
COL1A1 ITGB1	Cancer	T cells
COL1A1 ITGB1	Endothelial	Alveolar
COL1A1 ITGB1	Endothelial	B cells
COL1A1 ITGB1	Endothelial	Cancer
COL1A1 ITGB1	Endothelial	Endothelial
COL1A1 ITGB1	Endothelial	Epithelial cells
COL1A1 ITGB1	Endothelial	Fibroblast
COL1A1 ITGB1	Endothelial	Mast cells
COL1A1 ITGB1	Endothelial	Myeloid
COL1A1 ITGB1	Endothelial	T cells
COL1A1 ITGB1	Epithelial cells	Alveolar
COL1A1 ITGB1	Epithelial cells	B cells
COL1A1 ITGB1	Epithelial cells	Cancer
COL1A1 ITGB1	Epithelial cells	Endothelial
COL1A1 ITGB1	Epithelial cells	Epithelial cells
COL1A1 ITGB1	Epithelial cells	Fibroblast
COL1A1 ITGB1	Epithelial cells	Mast cells
COL1A1 ITGB1	Epithelial cells	Myeloid
COL1A1 ITGB1	Epithelial cells	T cells
COL1A1 ITGB1	Fibroblast	Alveolar
COL1A1 ITGB1	Fibroblast	B cells
COL1A1 ITGB1	Fibroblast	Cancer
COL1A1 ITGB1	Fibroblast	Endothelial
COL1A1 ITGB1	Fibroblast	Epithelial cells
COL1A1 ITGB1	Fibroblast	Fibroblast
COL1A1 ITGB1	Fibroblast	Mast cells
COL1A1 ITGB1	Fibroblast	Myeloid
COL1A1 ITGB1	Fibroblast	T cells
COL1A1 ITGB1	Mast cells	Alveolar
COL1A1 ITGB1	Mast cells	B cells
COL1A1 ITGB1	Mast cells	Cancer
COL1A1 ITGB1	Mast cells	Endothelial
COL1A1 ITGB1	Mast cells	Epithelial cells
COL1A1 ITGB1	Mast cells	Fibroblast
COL1A1 ITGB1	Mast cells	Mast cells
COL1A1 ITGB1	Mast cells	Myeloid
COL1A1 ITGB1	Mast cells	T cells
COL1A1 ITGB1	Myeloid	Alveolar
COL1A1 ITGB1	Myeloid	B cells
COL1A1 ITGB1	Myeloid	Cancer
COL1A1 ITGB1	Myeloid	Endothelial
COL1A1 ITGB1	Myeloid	Epithelial cells
COL1A1 ITGB1	Myeloid	Fibroblast
COL1A1 ITGB1	Myeloid	Mast cells
COL1A1 ITGB1	Myeloid	Myeloid
COL1A1 ITGB1	Myeloid	T cells
COL1A1 ITGB1	T cells	Alveolar
COL1A1 ITGB1	T cells	B cells
COL1A1 ITGB1	T cells	Cancer
COL1A1 ITGB1	T cells	Endothelial
COL1A1 ITGB1	T cells	Epithelial cells
COL1A1 ITGB1	T cells	Fibroblast
COL1A1 ITGB1	T cells	Mast cells
COL1A1 ITGB1	T cells	Myeloid
COL1A1 ITGB1	T cells	T cells
COL1A1 TMPRSS6	Alveolar	Alveolar
COL1A1 TMPRSS6	Alveolar	Cancer
COL1A1 TMPRSS6	Alveolar	Myeloid
COL1A1 TMPRSS6	Alveolar	T cells
COL1A1 TMPRSS6	Cancer	Alveolar
COL1A1 TMPRSS6	Cancer	Cancer
COL1A1 TMPRSS6	Cancer	Myeloid
COL1A1 TMPRSS6	Cancer	T cells
COL1A1 TMPRSS6	Endothelial	Alveolar
COL1A1 TMPRSS6	Endothelial	Cancer
COL1A1 TMPRSS6	Endothelial	Myeloid
COL1A1 TMPRSS6	Endothelial	T cells
COL1A1 TMPRSS6	Epithelial cells	Alveolar
COL1A1 TMPRSS6	Epithelial cells	Cancer
COL1A1 TMPRSS6	Epithelial cells	Myeloid
COL1A1 TMPRSS6	Epithelial cells	T cells
COL1A1 TMPRSS6	Fibroblast	Alveolar
COL1A1 TMPRSS6	Fibroblast	Cancer
COL1A1 TMPRSS6	Fibroblast	Myeloid
COL1A1 TMPRSS6	Fibroblast	T cells
COL1A1 TMPRSS6	Mast cells	Alveolar
COL1A1 TMPRSS6	Mast cells	Cancer
COL1A1 TMPRSS6	Mast cells	Myeloid
COL1A1 TMPRSS6	Mast cells	T cells
COL1A1 TMPRSS6	Myeloid	Alveolar
COL1A1 TMPRSS6	Myeloid	Cancer
COL1A1 TMPRSS6	Myeloid	Myeloid
COL1A1 TMPRSS6	Myeloid	T cells
COL1A1 TMPRSS6	T cells	Alveolar
COL1A1 TMPRSS6	T cells	Cancer
COL1A1 TMPRSS6	T cells	Myeloid
COL1A1 TMPRSS6	T cells	T cells
COL1A2 CD36	Alveolar	Alveolar
COL1A2 CD36	Alveolar	Cancer
COL1A2 CD36	Alveolar	Endothelial
COL1A2 CD36	Alveolar	Fibroblast
COL1A2 CD36	Alveolar	Myeloid
COL1A2 CD36	Alveolar	T cells
COL1A2 CD36	B cells	Alveolar
COL1A2 CD36	B cells	Cancer
COL1A2 CD36	B cells	Endothelial
COL1A2 CD36	B cells	Fibroblast
COL1A2 CD36	B cells	Myeloid
COL1A2 CD36	B cells	T cells
COL1A2 CD36	Cancer	Alveolar
COL1A2 CD36	Cancer	Cancer
COL1A2 CD36	Cancer	Endothelial
COL1A2 CD36	Cancer	Fibroblast
COL1A2 CD36	Cancer	Myeloid
COL1A2 CD36	Cancer	T cells
COL1A2 CD36	Endothelial	Alveolar
COL1A2 CD36	Endothelial	Cancer
COL1A2 CD36	Endothelial	Endothelial
COL1A2 CD36	Endothelial	Fibroblast
COL1A2 CD36	Endothelial	Myeloid
COL1A2 CD36	Endothelial	T cells
COL1A2 CD36	Fibroblast	Alveolar
COL1A2 CD36	Fibroblast	Cancer
COL1A2 CD36	Fibroblast	Endothelial
COL1A2 CD36	Fibroblast	Fibroblast
COL1A2 CD36	Fibroblast	Myeloid
COL1A2 CD36	Fibroblast	T cells
COL1A2 CD36	Mast cells	Alveolar
COL1A2 CD36	Mast cells	Cancer
COL1A2 CD36	Mast cells	Endothelial
COL1A2 CD36	Mast cells	Fibroblast
COL1A2 CD36	Mast cells	Myeloid
COL1A2 CD36	Mast cells	T cells
COL1A2 CD36	Myeloid	Alveolar
COL1A2 CD36	Myeloid	Cancer
COL1A2 CD36	Myeloid	Endothelial
COL1A2 CD36	Myeloid	Fibroblast
COL1A2 CD36	Myeloid	Myeloid
COL1A2 CD36	Myeloid	T cells
COL1A2 CD36	T cells	Alveolar
COL1A2 CD36	T cells	Cancer
COL1A2 CD36	T cells	Endothelial
COL1A2 CD36	T cells	Fibroblast
COL1A2 CD36	T cells	Myeloid
COL1A2 CD36	T cells	T cells
COL1A2 CD44	Alveolar	Alveolar
COL1A2 CD44	Alveolar	B cells
COL1A2 CD44	Alveolar	Cancer
COL1A2 CD44	Alveolar	Endothelial
COL1A2 CD44	Alveolar	Epithelial cells
COL1A2 CD44	Alveolar	Fibroblast
COL1A2 CD44	Alveolar	Mast cells
COL1A2 CD44	Alveolar	Myeloid
COL1A2 CD44	Alveolar	T cells
COL1A2 CD44	B cells	Alveolar
COL1A2 CD44	B cells	B cells
COL1A2 CD44	B cells	Cancer
COL1A2 CD44	B cells	Endothelial
COL1A2 CD44	B cells	Epithelial cells
COL1A2 CD44	B cells	Fibroblast
COL1A2 CD44	B cells	Mast cells
COL1A2 CD44	B cells	Myeloid
COL1A2 CD44	B cells	T cells
COL1A2 CD44	Cancer	Alveolar
COL1A2 CD44	Cancer	B cells
COL1A2 CD44	Cancer	Cancer
COL1A2 CD44	Cancer	Endothelial
COL1A2 CD44	Cancer	Epithelial cells
COL1A2 CD44	Cancer	Fibroblast
COL1A2 CD44	Cancer	Mast cells
COL1A2 CD44	Cancer	Myeloid
COL1A2 CD44	Cancer	T cells
COL1A2 CD44	Endothelial	Alveolar
COL1A2 CD44	Endothelial	B cells
COL1A2 CD44	Endothelial	Cancer
COL1A2 CD44	Endothelial	Endothelial
COL1A2 CD44	Endothelial	Epithelial cells
COL1A2 CD44	Endothelial	Fibroblast
COL1A2 CD44	Endothelial	Mast cells
COL1A2 CD44	Endothelial	Myeloid
COL1A2 CD44	Endothelial	T cells
COL1A2 CD44	Fibroblast	Alveolar
COL1A2 CD44	Fibroblast	B cells
COL1A2 CD44	Fibroblast	Cancer
COL1A2 CD44	Fibroblast	Endothelial
COL1A2 CD44	Fibroblast	Epithelial cells
COL1A2 CD44	Fibroblast	Fibroblast
COL1A2 CD44	Fibroblast	Mast cells
COL1A2 CD44	Fibroblast	Myeloid
COL1A2 CD44	Fibroblast	T cells
COL1A2 CD44	Mast cells	Alveolar
COL1A2 CD44	Mast cells	B cells
COL1A2 CD44	Mast cells	Cancer
COL1A2 CD44	Mast cells	Endothelial
COL1A2 CD44	Mast cells	Epithelial cells
COL1A2 CD44	Mast cells	Fibroblast
COL1A2 CD44	Mast cells	Mast cells
COL1A2 CD44	Mast cells	Myeloid
[truncated: 14,942 more rows]

## Sheet: Advance LUAD
Advanced LUAD vs Others Common					Advanced LUAD vs Early LUAD Unique						Advanced LUAD vs Normal Lung Tissue Unique
pari	ligcells	repcells			pari	ligcells	repcells				pari	ligcells	repcells
ADM CALCR	Alveolar	Alveolar			GNAI2 DRD2	Alveolar	Alveolar				CCL2 CCR3	Alveolar	Cancer
ADM CALCR	Alveolar	Cancer			GNAI2 DRD2	Alveolar	Mast cells				CCL2 CCR3	Alveolar	Myeloid
ADM CALCR	Alveolar	Myeloid			GNAI2 DRD2	B cells	Alveolar				CCL2 CCR3	Alveolar	T cells
ADM CALCR	B cells	Alveolar			GNAI2 DRD2	B cells	Mast cells				CCL2 CCR3	B cells	Cancer
ADM CALCR	B cells	Cancer			GNAI2 DRD2	Cancer	Alveolar				CCL2 CCR3	B cells	Myeloid
ADM CALCR	B cells	Myeloid			GNAI2 DRD2	Cancer	Mast cells				CCL2 CCR3	B cells	T cells
ADM CALCR	Cancer	Alveolar			GNAI2 DRD2	Endothelial	Alveolar				CCL2 CCR3	Cancer	Cancer
ADM CALCR	Cancer	Cancer			GNAI2 DRD2	Endothelial	Mast cells				CCL2 CCR3	Cancer	Myeloid
ADM CALCR	Cancer	Myeloid			GNAI2 DRD2	Epithelial cells	Alveolar				CCL2 CCR3	Cancer	T cells
ADM CALCR	Endothelial	Alveolar			GNAI2 DRD2	Epithelial cells	Mast cells				CCL2 CCR3	Endothelial	Cancer
ADM CALCR	Endothelial	Cancer			GNAI2 DRD2	Fibroblast	Alveolar				CCL2 CCR3	Endothelial	Myeloid
ADM CALCR	Endothelial	Myeloid			GNAI2 DRD2	Fibroblast	Mast cells				CCL2 CCR3	Endothelial	T cells
ADM CALCR	Epithelial cells	Alveolar			GNAI2 DRD2	Mast cells	Alveolar				CCL2 CCR3	Epithelial cells	Cancer
ADM CALCR	Epithelial cells	Cancer			GNAI2 DRD2	Mast cells	Mast cells				CCL2 CCR3	Epithelial cells	Myeloid
ADM CALCR	Epithelial cells	Myeloid			GNAI2 DRD2	Myeloid	Alveolar				CCL2 CCR3	Epithelial cells	T cells
ADM CALCR	Fibroblast	Alveolar			GNAI2 DRD2	Myeloid	Mast cells				CCL2 CCR3	Fibroblast	Cancer
ADM CALCR	Fibroblast	Cancer			GNAI2 DRD2	T cells	Alveolar				CCL2 CCR3	Fibroblast	Myeloid
ADM CALCR	Fibroblast	Myeloid			GNAI2 DRD2	T cells	Mast cells				CCL2 CCR3	Fibroblast	T cells
ADM CALCR	Mast cells	Alveolar			GNAI2 LHCGR	Alveolar	Alveolar				CCL2 CCR3	Mast cells	Cancer
ADM CALCR	Mast cells	Cancer			GNAI2 LHCGR	Alveolar	Cancer				CCL2 CCR3	Mast cells	Myeloid
ADM CALCR	Mast cells	Myeloid			GNAI2 LHCGR	B cells	Alveolar				CCL2 CCR3	Mast cells	T cells
ADM CALCR	Myeloid	Alveolar			GNAI2 LHCGR	B cells	Cancer				CCL2 CCR3	Myeloid	Cancer
ADM CALCR	Myeloid	Cancer			GNAI2 LHCGR	Cancer	Alveolar				CCL2 CCR3	Myeloid	Myeloid
ADM CALCR	Myeloid	Myeloid			GNAI2 LHCGR	Cancer	Cancer				CCL2 CCR3	Myeloid	T cells
ADM CALCR	T cells	Alveolar			GNAI2 LHCGR	Endothelial	Alveolar				CCL2 CCR3	T cells	Cancer
ADM CALCR	T cells	Cancer			GNAI2 LHCGR	Endothelial	Cancer				CCL2 CCR3	T cells	Myeloid
ADM CALCR	T cells	Myeloid			GNAI2 LHCGR	Epithelial cells	Alveolar				CCL2 CCR3	T cells	T cells
ADM CALCRL	Alveolar	Alveolar			GNAI2 LHCGR	Epithelial cells	Cancer				CCL3 CCR3	Alveolar	Cancer
ADM CALCRL	Alveolar	B cells			GNAI2 LHCGR	Fibroblast	Alveolar				CCL3 CCR3	Alveolar	Myeloid
ADM CALCRL	Alveolar	Cancer			GNAI2 LHCGR	Fibroblast	Cancer				CCL3 CCR3	Alveolar	T cells
ADM CALCRL	Alveolar	Endothelial			GNAI2 LHCGR	Mast cells	Alveolar				CCL3 CCR3	B cells	Cancer
ADM CALCRL	Alveolar	Fibroblast			GNAI2 LHCGR	Mast cells	Cancer				CCL3 CCR3	B cells	Myeloid
ADM CALCRL	Alveolar	Myeloid			GNAI2 LHCGR	Myeloid	Alveolar				CCL3 CCR3	B cells	T cells
ADM CALCRL	Alveolar	T cells			GNAI2 LHCGR	Myeloid	Cancer				CCL3 CCR3	Cancer	Cancer
ADM CALCRL	B cells	Alveolar			GNAI2 LHCGR	T cells	Alveolar				CCL3 CCR3	Cancer	Myeloid
ADM CALCRL	B cells	B cells			GNAI2 LHCGR	T cells	Cancer				CCL3 CCR3	Cancer	T cells
ADM CALCRL	B cells	Cancer			C4B CD46	Alveolar	Alveolar				CCL3 CCR3	Endothelial	Cancer
ADM CALCRL	B cells	Endothelial			C4B CD46	Alveolar	B cells				CCL3 CCR3	Endothelial	Myeloid
ADM CALCRL	B cells	Fibroblast			C4B CD46	Alveolar	Cancer				CCL3 CCR3	Endothelial	T cells
ADM CALCRL	B cells	Myeloid			C4B CD46	Alveolar	Endothelial				CCL3 CCR3	Epithelial cells	Cancer
ADM CALCRL	B cells	T cells			C4B CD46	Alveolar	Epithelial cells				CCL3 CCR3	Epithelial cells	Myeloid
ADM CALCRL	Cancer	Alveolar			C4B CD46	Alveolar	Fibroblast				CCL3 CCR3	Epithelial cells	T cells
ADM CALCRL	Cancer	B cells			C4B CD46	Alveolar	Mast cells				CCL3 CCR3	Fibroblast	Cancer
ADM CALCRL	Cancer	Cancer			C4B CD46	Alveolar	Myeloid				CCL3 CCR3	Fibroblast	Myeloid
ADM CALCRL	Cancer	Endothelial			C4B CD46	Alveolar	T cells				CCL3 CCR3	Fibroblast	T cells
ADM CALCRL	Cancer	Fibroblast			C4B CD46	Cancer	Alveolar				CCL3 CCR3	Mast cells	Cancer
ADM CALCRL	Cancer	Myeloid			C4B CD46	Cancer	B cells				CCL3 CCR3	Mast cells	Myeloid
ADM CALCRL	Cancer	T cells			C4B CD46	Cancer	Cancer				CCL3 CCR3	Mast cells	T cells
ADM CALCRL	Endothelial	Alveolar			C4B CD46	Cancer	Endothelial				CCL3 CCR3	Myeloid	Cancer
ADM CALCRL	Endothelial	B cells			C4B CD46	Cancer	Epithelial cells				CCL3 CCR3	Myeloid	Myeloid
ADM CALCRL	Endothelial	Cancer			C4B CD46	Cancer	Fibroblast				CCL3 CCR3	Myeloid	T cells
ADM CALCRL	Endothelial	Endothelial			C4B CD46	Cancer	Mast cells				CCL3 CCR3	T cells	Cancer
ADM CALCRL	Endothelial	Fibroblast			C4B CD46	Cancer	Myeloid				CCL3 CCR3	T cells	Myeloid
ADM CALCRL	Endothelial	Myeloid			C4B CD46	Cancer	T cells				CCL3 CCR3	T cells	T cells
ADM CALCRL	Endothelial	T cells			C4B CD46	Fibroblast	Alveolar				CCL4 CCR3	Alveolar	Cancer
ADM CALCRL	Epithelial cells	Alveolar			C4B CD46	Fibroblast	B cells				CCL4 CCR3	Alveolar	Myeloid
ADM CALCRL	Epithelial cells	B cells			C4B CD46	Fibroblast	Cancer				CCL4 CCR3	Alveolar	T cells
ADM CALCRL	Epithelial cells	Cancer			C4B CD46	Fibroblast	Endothelial				CCL4 CCR3	B cells	Cancer
ADM CALCRL	Epithelial cells	Endothelial			C4B CD46	Fibroblast	Epithelial cells				CCL4 CCR3	B cells	Myeloid
ADM CALCRL	Epithelial cells	Fibroblast			C4B CD46	Fibroblast	Fibroblast				CCL4 CCR3	B cells	T cells
ADM CALCRL	Epithelial cells	Myeloid			C4B CD46	Fibroblast	Mast cells				CCL4 CCR3	Cancer	Cancer
ADM CALCRL	Epithelial cells	T cells			C4B CD46	Fibroblast	Myeloid				CCL4 CCR3	Cancer	Myeloid
ADM CALCRL	Fibroblast	Alveolar			C4B CD46	Fibroblast	T cells				CCL4 CCR3	Cancer	T cells
ADM CALCRL	Fibroblast	B cells			C4B CD46	Myeloid	Alveolar				CCL4 CCR3	Endothelial	Cancer
ADM CALCRL	Fibroblast	Cancer			C4B CD46	Myeloid	B cells				CCL4 CCR3	Endothelial	Myeloid
ADM CALCRL	Fibroblast	Endothelial			C4B CD46	Myeloid	Cancer				CCL4 CCR3	Endothelial	T cells
ADM CALCRL	Fibroblast	Fibroblast			C4B CD46	Myeloid	Endothelial				CCL4 CCR3	Epithelial cells	Cancer
ADM CALCRL	Fibroblast	Myeloid			C4B CD46	Myeloid	Epithelial cells				CCL4 CCR3	Epithelial cells	Myeloid
ADM CALCRL	Fibroblast	T cells			C4B CD46	Myeloid	Fibroblast				CCL4 CCR3	Epithelial cells	T cells
ADM CALCRL	Mast cells	Alveolar			C4B CD46	Myeloid	Mast cells				CCL4 CCR3	Fibroblast	Cancer
ADM CALCRL	Mast cells	B cells			C4B CD46	Myeloid	Myeloid				CCL4 CCR3	Fibroblast	Myeloid
ADM CALCRL	Mast cells	Cancer			C4B CD46	Myeloid	T cells				CCL4 CCR3	Fibroblast	T cells
ADM CALCRL	Mast cells	Endothelial									CCL4 CCR3	Mast cells	Cancer
ADM CALCRL	Mast cells	Fibroblast									CCL4 CCR3	Mast cells	Myeloid
ADM CALCRL	Mast cells	Myeloid									CCL4 CCR3	Mast cells	T cells
ADM CALCRL	Mast cells	T cells									CCL4 CCR3	Myeloid	Cancer
ADM CALCRL	Myeloid	Alveolar									CCL4 CCR3	Myeloid	Myeloid
ADM CALCRL	Myeloid	B cells									CCL4 CCR3	Myeloid	T cells
ADM CALCRL	Myeloid	Cancer									CCL4 CCR3	T cells	Cancer
ADM CALCRL	Myeloid	Endothelial									CCL4 CCR3	T cells	Myeloid
ADM CALCRL	Myeloid	Fibroblast									CCL4 CCR3	T cells	T cells
ADM CALCRL	Myeloid	Myeloid									CXCL13 OPRD1	Alveolar	Alveolar
ADM CALCRL	Myeloid	T cells									CXCL13 OPRD1	Alveolar	Cancer
ADM CALCRL	T cells	Alveolar									CXCL13 OPRD1	Alveolar	Myeloid
ADM CALCRL	T cells	B cells									CXCL13 OPRD1	B cells	Alveolar
ADM CALCRL	T cells	Cancer									CXCL13 OPRD1	B cells	Cancer
ADM CALCRL	T cells	Endothelial									CXCL13 OPRD1	B cells	Myeloid
ADM CALCRL	T cells	Fibroblast									CXCL13 OPRD1	Cancer	Alveolar
ADM CALCRL	T cells	Myeloid									CXCL13 OPRD1	Cancer	Cancer
ADM CALCRL	T cells	T cells									CXCL13 OPRD1	Cancer	Myeloid
ADM GPR182	Alveolar	Endothelial									CXCL13 OPRD1	Endothelial	Alveolar
ADM GPR182	B cells	Endothelial									CXCL13 OPRD1	Endothelial	Cancer
ADM GPR182	Cancer	Endothelial									CXCL13 OPRD1	Endothelial	Myeloid
ADM GPR182	Endothelial	Endothelial									CXCL13 OPRD1	Fibroblast	Alveolar
ADM GPR182	Epithelial cells	Endothelial									CXCL13 OPRD1	Fibroblast	Cancer
ADM GPR182	Fibroblast	Endothelial									CXCL13 OPRD1	Fibroblast	Myeloid
ADM GPR182	Mast cells	Endothelial									CXCL13 OPRD1	Mast cells	Alveolar
ADM GPR182	Myeloid	Endothelial									CXCL13 OPRD1	Mast cells	Cancer
ADM GPR182	T cells	Endothelial									CXCL13 OPRD1	Mast cells	Myeloid
ADM RAMP2	Alveolar	Alveolar									CXCL13 OPRD1	Myeloid	Alveolar
ADM RAMP2	Alveolar	B cells									CXCL13 OPRD1	Myeloid	Cancer
ADM RAMP2	Alveolar	Cancer									CXCL13 OPRD1	Myeloid	Myeloid
ADM RAMP2	Alveolar	Endothelial									CXCL13 OPRD1	T cells	Alveolar
ADM RAMP2	Alveolar	Fibroblast									CXCL13 OPRD1	T cells	Cancer
ADM RAMP2	Alveolar	Myeloid									CXCL13 OPRD1	T cells	Myeloid
ADM RAMP2	Alveolar	T cells									FN1 TSHR	Alveolar	B cells
ADM RAMP2	B cells	Alveolar									FN1 TSHR	Alveolar	Myeloid
ADM RAMP2	B cells	B cells									FN1 TSHR	Alveolar	T cells
ADM RAMP2	B cells	Cancer									FN1 TSHR	B cells	B cells
ADM RAMP2	B cells	Endothelial									FN1 TSHR	B cells	Myeloid
ADM RAMP2	B cells	Fibroblast									FN1 TSHR	B cells	T cells
ADM RAMP2	B cells	Myeloid									FN1 TSHR	Cancer	B cells
ADM RAMP2	B cells	T cells									FN1 TSHR	Cancer	Myeloid
ADM RAMP2	Cancer	Alveolar									FN1 TSHR	Cancer	T cells
ADM RAMP2	Cancer	B cells									FN1 TSHR	Endothelial	B cells
ADM RAMP2	Cancer	Cancer									FN1 TSHR	Endothelial	Myeloid
ADM RAMP2	Cancer	Endothelial									FN1 TSHR	Endothelial	T cells
ADM RAMP2	Cancer	Fibroblast									FN1 TSHR	Epithelial cells	B cells
ADM RAMP2	Cancer	Myeloid									FN1 TSHR	Epithelial cells	Myeloid
ADM RAMP2	Cancer	T cells									FN1 TSHR	Epithelial cells	T cells
ADM RAMP2	Endothelial	Alveolar									FN1 TSHR	Fibroblast	B cells
ADM RAMP2	Endothelial	B cells									FN1 TSHR	Fibroblast	Myeloid
ADM RAMP2	Endothelial	Cancer									FN1 TSHR	Fibroblast	T cells
ADM RAMP2	Endothelial	Endothelial									FN1 TSHR	Mast cells	B cells
ADM RAMP2	Endothelial	Fibroblast									FN1 TSHR	Mast cells	Myeloid
ADM RAMP2	Endothelial	Myeloid									FN1 TSHR	Mast cells	T cells
ADM RAMP2	Endothelial	T cells									FN1 TSHR	Myeloid	B cells
ADM RAMP2	Epithelial cells	Alveolar									FN1 TSHR	Myeloid	Myeloid
ADM RAMP2	Epithelial cells	B cells									FN1 TSHR	Myeloid	T cells
ADM RAMP2	Epithelial cells	Cancer									FN1 TSHR	T cells	B cells
ADM RAMP2	Epithelial cells	Endothelial									FN1 TSHR	T cells	Myeloid
ADM RAMP2	Epithelial cells	Fibroblast									FN1 TSHR	T cells	T cells
ADM RAMP2	Epithelial cells	Myeloid									GNAS GCGR	Alveolar	Alveolar
ADM RAMP2	Epithelial cells	T cells									GNAS GCGR	B cells	Alveolar
ADM RAMP2	Fibroblast	Alveolar									GNAS GCGR	Cancer	Alveolar
ADM RAMP2	Fibroblast	B cells									GNAS GCGR	Endothelial	Alveolar
ADM RAMP2	Fibroblast	Cancer									GNAS GCGR	Epithelial cells	Alveolar
ADM RAMP2	Fibroblast	Endothelial									GNAS GCGR	Fibroblast	Alveolar
ADM RAMP2	Fibroblast	Fibroblast									GNAS GCGR	Mast cells	Alveolar
ADM RAMP2	Fibroblast	Myeloid									GNAS GCGR	Myeloid	Alveolar
ADM RAMP2	Fibroblast	T cells									GNAS GCGR	T cells	Alveolar
ADM RAMP2	Mast cells	Alveolar									GNAS LHCGR	Alveolar	Alveolar
ADM RAMP2	Mast cells	B cells									GNAS LHCGR	Alveolar	Cancer
ADM RAMP2	Mast cells	Cancer									GNAS LHCGR	B cells	Alveolar
ADM RAMP2	Mast cells	Endothelial									GNAS LHCGR	B cells	Cancer
ADM RAMP2	Mast cells	Fibroblast									GNAS LHCGR	Cancer	Alveolar
ADM RAMP2	Mast cells	Myeloid									GNAS LHCGR	Cancer	Cancer
ADM RAMP2	Mast cells	T cells									GNAS LHCGR	Endothelial	Alveolar
ADM RAMP2	Myeloid	Alveolar									GNAS LHCGR	Endothelial	Cancer
ADM RAMP2	Myeloid	B cells									GNAS LHCGR	Epithelial cells	Alveolar
ADM RAMP2	Myeloid	Cancer									GNAS LHCGR	Epithelial cells	Cancer
ADM RAMP2	Myeloid	Endothelial									GNAS LHCGR	Fibroblast	Alveolar
ADM RAMP2	Myeloid	Fibroblast									GNAS LHCGR	Fibroblast	Cancer
ADM RAMP2	Myeloid	Myeloid									GNAS LHCGR	Mast cells	Alveolar
ADM RAMP2	Myeloid	T cells									GNAS LHCGR	Mast cells	Cancer
ADM RAMP2	T cells	Alveolar									GNAS LHCGR	Myeloid	Alveolar
ADM RAMP2	T cells	B cells									GNAS LHCGR	Myeloid	Cancer
ADM RAMP2	T cells	Cancer									GNAS LHCGR	T cells	Alveolar
ADM RAMP2	T cells	Endothelial									GNAS LHCGR	T cells	Cancer
ADM RAMP2	T cells	Fibroblast									GNAS TSHR	Alveolar	B cells
ADM RAMP2	T cells	Myeloid									GNAS TSHR	Alveolar	Myeloid
ADM RAMP2	T cells	T cells									GNAS TSHR	Alveolar	T cells
ANGPTL4 TIE1	Alveolar	Cancer									GNAS TSHR	B cells	B cells
ANGPTL4 TIE1	Alveolar	Endothelial									GNAS TSHR	B cells	Myeloid
ANGPTL4 TIE1	Alveolar	Fibroblast									GNAS TSHR	B cells	T cells
ANGPTL4 TIE1	Alveolar	Mast cells									GNAS TSHR	Cancer	B cells
ANGPTL4 TIE1	Alveolar	Myeloid									GNAS TSHR	Cancer	Myeloid
ANGPTL4 TIE1	Alveolar	T cells									GNAS TSHR	Cancer	T cells
ANGPTL4 TIE1	B cells	Cancer									GNAS TSHR	Endothelial	B cells
ANGPTL4 TIE1	B cells	Endothelial									GNAS TSHR	Endothelial	Myeloid
ANGPTL4 TIE1	B cells	Fibroblast									GNAS TSHR	Endothelial	T cells
ANGPTL4 TIE1	B cells	Mast cells									GNAS TSHR	Epithelial cells	B cells
ANGPTL4 TIE1	B cells	Myeloid									GNAS TSHR	Epithelial cells	Myeloid
ANGPTL4 TIE1	B cells	T cells									GNAS TSHR	Epithelial cells	T cells
ANGPTL4 TIE1	Cancer	Cancer									GNAS TSHR	Fibroblast	B cells
ANGPTL4 TIE1	Cancer	Endothelial									GNAS TSHR	Fibroblast	Myeloid
ANGPTL4 TIE1	Cancer	Fibroblast									GNAS TSHR	Fibroblast	T cells
ANGPTL4 TIE1	Cancer	Mast cells									GNAS TSHR	Mast cells	B cells
ANGPTL4 TIE1	Cancer	Myeloid									GNAS TSHR	Mast cells	Myeloid
ANGPTL4 TIE1	Cancer	T cells									GNAS TSHR	Mast cells	T cells
ANGPTL4 TIE1	Endothelial	Cancer									GNAS TSHR	Myeloid	B cells
ANGPTL4 TIE1	Endothelial	Endothelial									GNAS TSHR	Myeloid	Myeloid
ANGPTL4 TIE1	Endothelial	Fibroblast									GNAS TSHR	Myeloid	T cells
ANGPTL4 TIE1	Endothelial	Mast cells									GNAS TSHR	T cells	B cells
ANGPTL4 TIE1	Endothelial	Myeloid									GNAS TSHR	T cells	Myeloid
ANGPTL4 TIE1	Endothelial	T cells									GNAS TSHR	T cells	T cells
ANGPTL4 TIE1	Epithelial cells	Cancer									MDK PTPRZ1	Alveolar	Alveolar
ANGPTL4 TIE1	Epithelial cells	Endothelial									MDK PTPRZ1	Alveolar	Cancer
ANGPTL4 TIE1	Epithelial cells	Fibroblast									MDK PTPRZ1	Alveolar	Fibroblast
ANGPTL4 TIE1	Epithelial cells	Mast cells									MDK PTPRZ1	B cells	Alveolar
ANGPTL4 TIE1	Epithelial cells	Myeloid									MDK PTPRZ1	B cells	Cancer
ANGPTL4 TIE1	Epithelial cells	T cells									MDK PTPRZ1	B cells	Fibroblast
ANGPTL4 TIE1	Fibroblast	Cancer									MDK PTPRZ1	Cancer	Alveolar
ANGPTL4 TIE1	Fibroblast	Endothelial									MDK PTPRZ1	Cancer	Cancer
ANGPTL4 TIE1	Fibroblast	Fibroblast									MDK PTPRZ1	Cancer	Fibroblast
ANGPTL4 TIE1	Fibroblast	Mast cells									MDK PTPRZ1	Endothelial	Alveolar
ANGPTL4 TIE1	Fibroblast	Myeloid									MDK PTPRZ1	Endothelial	Cancer
ANGPTL4 TIE1	Fibroblast	T cells									MDK PTPRZ1	Endothelial	Fibroblast
ANGPTL4 TIE1	Myeloid	Cancer									MDK PTPRZ1	Epithelial cells	Alveolar
ANGPTL4 TIE1	Myeloid	Endothelial									MDK PTPRZ1	Epithelial cells	Cancer
ANGPTL4 TIE1	Myeloid	Fibroblast									MDK PTPRZ1	Epithelial cells	Fibroblast
ANGPTL4 TIE1	Myeloid	Mast cells									MDK PTPRZ1	Fibroblast	Alveolar
ANGPTL4 TIE1	Myeloid	Myeloid									MDK PTPRZ1	Fibroblast	Cancer
ANGPTL4 TIE1	Myeloid	T cells									MDK PTPRZ1	Fibroblast	Fibroblast
ANGPTL4 TIE1	T cells	Cancer									MDK PTPRZ1	Mast cells	Alveolar
ANGPTL4 TIE1	T cells	Endothelial									MDK PTPRZ1	Mast cells	Cancer
ANGPTL4 TIE1	T cells	Fibroblast									MDK PTPRZ1	Mast cells	Fibroblast
ANGPTL4 TIE1	T cells	Mast cells									MDK PTPRZ1	Myeloid	Alveolar
ANGPTL4 TIE1	T cells	Myeloid									MDK PTPRZ1	Myeloid	Cancer
ANGPTL4 TIE1	T cells	T cells									MDK PTPRZ1	Myeloid	Fibroblast
ANXA1 DYSF	Alveolar	Alveolar									MDK PTPRZ1	T cells	Alveolar
ANXA1 DYSF	Alveolar	Cancer									MDK PTPRZ1	T cells	Cancer
ANXA1 DYSF	Alveolar	Endothelial									MDK PTPRZ1	T cells	Fibroblast
ANXA1 DYSF	Alveolar	Fibroblast									MLLT4 EPHA7	Alveolar	Alveolar
ANXA1 DYSF	Alveolar	Myeloid									MLLT4 EPHA7	Alveolar	Endothelial
ANXA1 DYSF	Alveolar	T cells									MLLT4 EPHA7	B cells	Alveolar
ANXA1 DYSF	B cells	Alveolar									MLLT4 EPHA7	B cells	Endothelial
ANXA1 DYSF	B cells	Cancer									MLLT4 EPHA7	Cancer	Alveolar
ANXA1 DYSF	B cells	Endothelial									MLLT4 EPHA7	Cancer	Endothelial
ANXA1 DYSF	B cells	Fibroblast									MLLT4 EPHA7	Endothelial	Alveolar
ANXA1 DYSF	B cells	Myeloid									MLLT4 EPHA7	Endothelial	Endothelial
ANXA1 DYSF	B cells	T cells									MLLT4 EPHA7	Epithelial cells	Alveolar
ANXA1 DYSF	Cancer	Alveolar									MLLT4 EPHA7	Epithelial cells	Endothelial
ANXA1 DYSF	Cancer	Cancer									MLLT4 EPHA7	Fibroblast	Alveolar
ANXA1 DYSF	Cancer	Endothelial									MLLT4 EPHA7	Fibroblast	Endothelial
ANXA1 DYSF	Cancer	Fibroblast									MLLT4 EPHA7	Mast cells	Alveolar
ANXA1 DYSF	Cancer	Myeloid									MLLT4 EPHA7	Mast cells	Endothelial
ANXA1 DYSF	Cancer	T cells									MLLT4 EPHA7	Myeloid	Alveolar
ANXA1 DYSF	Endothelial	Alveolar									MLLT4 EPHA7	Myeloid	Endothelial
ANXA1 DYSF	Endothelial	Cancer									MLLT4 EPHA7	T cells	Alveolar
ANXA1 DYSF	Endothelial	Endothelial									MLLT4 EPHA7	T cells	Endothelial
ANXA1 DYSF	Endothelial	Fibroblast									PTN PTPRZ1	Alveolar	Alveolar
ANXA1 DYSF	Endothelial	Myeloid									PTN PTPRZ1	Alveolar	Cancer
ANXA1 DYSF	Endothelial	T cells									PTN PTPRZ1	Alveolar	Fibroblast
ANXA1 DYSF	Epithelial cells	Alveolar									PTN PTPRZ1	Cancer	Alveolar
ANXA1 DYSF	Epithelial cells	Cancer									PTN PTPRZ1	Cancer	Cancer
ANXA1 DYSF	Epithelial cells	Endothelial									PTN PTPRZ1	Cancer	Fibroblast
ANXA1 DYSF	Epithelial cells	Fibroblast									PTN PTPRZ1	Endothelial	Alveolar
ANXA1 DYSF	Epithelial cells	Myeloid									PTN PTPRZ1	Endothelial	Cancer
ANXA1 DYSF	Epithelial cells	T cells									PTN PTPRZ1	Endothelial	Fibroblast
ANXA1 DYSF	Fibroblast	Alveolar									PTN PTPRZ1	Epithelial cells	Alveolar
ANXA1 DYSF	Fibroblast	Cancer									PTN PTPRZ1	Epithelial cells	Cancer
ANXA1 DYSF	Fibroblast	Endothelial									PTN PTPRZ1	Epithelial cells	Fibroblast
ANXA1 DYSF	Fibroblast	Fibroblast									PTN PTPRZ1	Fibroblast	Alveolar
ANXA1 DYSF	Fibroblast	Myeloid									PTN PTPRZ1	Fibroblast	Cancer
ANXA1 DYSF	Fibroblast	T cells									PTN PTPRZ1	Fibroblast	Fibroblast
ANXA1 DYSF	Mast cells	Alveolar									PTN PTPRZ1	Myeloid	Alveolar
ANXA1 DYSF	Mast cells	Cancer									PTN PTPRZ1	Myeloid	Cancer
ANXA1 DYSF	Mast cells	Endothelial									PTN PTPRZ1	Myeloid	Fibroblast
ANXA1 DYSF	Mast cells	Fibroblast									PTN PTPRZ1	T cells	Alveolar
ANXA1 DYSF	Mast cells	Myeloid									PTN PTPRZ1	T cells	Cancer
ANXA1 DYSF	Mast cells	T cells									PTN PTPRZ1	T cells	Fibroblast
ANXA1 DYSF	Myeloid	Alveolar									APOB ITGB2	Myeloid	Alveolar
ANXA1 DYSF	Myeloid	Cancer									APOB ITGB2	Myeloid	B cells
ANXA1 DYSF	Myeloid	Endothelial									APOB ITGB2	Myeloid	Cancer
ANXA1 DYSF	Myeloid	Fibroblast									APOB ITGB2	Myeloid	Endothelial
ANXA1 DYSF	Myeloid	Myeloid									APOB ITGB2	Myeloid	Epithelial cells
ANXA1 DYSF	Myeloid	T cells									APOB ITGB2	Myeloid	Fibroblast
ANXA1 DYSF	T cells	Alveolar									APOB ITGB2	Myeloid	Mast cells
ANXA1 DYSF	T cells	Cancer									APOB ITGB2	Myeloid	Myeloid
ANXA1 DYSF	T cells	Endothelial									APOB ITGB2	Myeloid	T cells
ANXA1 DYSF	T cells	Fibroblast									CHAD ITGA2	Alveolar	Alveolar
ANXA1 DYSF	T cells	Myeloid									CHAD ITGA2	Alveolar	B cells
ANXA1 DYSF	T cells	T cells									CHAD ITGA2	Alveolar	Cancer
ANXA1 EGFR	Alveolar	Alveolar									CHAD ITGA2	Alveolar	Endothelial
ANXA1 EGFR	Alveolar	B cells									CHAD ITGA2	Alveolar	Epithelial cells
ANXA1 EGFR	Alveolar	Cancer									CHAD ITGA2	Alveolar	Fibroblast
ANXA1 EGFR	Alveolar	Endothelial									CHAD ITGA2	Alveolar	Mast cells
ANXA1 EGFR	Alveolar	Epithelial cells									CHAD ITGA2	Alveolar	Myeloid
ANXA1 EGFR	Alveolar	Fibroblast									CHAD ITGA2	Alveolar	T cells
ANXA1 EGFR	Alveolar	Myeloid									CHAD ITGA2	Myeloid	Alveolar
ANXA1 EGFR	Alveolar	T cells									CHAD ITGA2	Myeloid	B cells
ANXA1 EGFR	B cells	Alveolar									CHAD ITGA2	Myeloid	Cancer
ANXA1 EGFR	B cells	B cells									CHAD ITGA2	Myeloid	Endothelial
ANXA1 EGFR	B cells	Cancer									CHAD ITGA2	Myeloid	Epithelial cells
ANXA1 EGFR	B cells	Endothelial									CHAD ITGA2	Myeloid	Fibroblast
ANXA1 EGFR	B cells	Epithelial cells									CHAD ITGA2	Myeloid	Mast cells
ANXA1 EGFR	B cells	Fibroblast									CHAD ITGA2	Myeloid	Myeloid
ANXA1 EGFR	B cells	Myeloid									CHAD ITGA2	Myeloid	T cells
ANXA1 EGFR	B cells	T cells									COL11A1 ITGA2	Alveolar	Alveolar
ANXA1 EGFR	Cancer	Alveolar									COL11A1 ITGA2	Alveolar	B cells
ANXA1 EGFR	Cancer	B cells									COL11A1 ITGA2	Alveolar	Cancer
ANXA1 EGFR	Cancer	Cancer									COL11A1 ITGA2	Alveolar	Endothelial
ANXA1 EGFR	Cancer	Endothelial									COL11A1 ITGA2	Alveolar	Epithelial cells
ANXA1 EGFR	Cancer	Epithelial cells									COL11A1 ITGA2	Alveolar	Fibroblast
ANXA1 EGFR	Cancer	Fibroblast									COL11A1 ITGA2	Alveolar	Mast cells
ANXA1 EGFR	Cancer	Myeloid									COL11A1 ITGA2	Alveolar	Myeloid
ANXA1 EGFR	Cancer	T cells									COL11A1 ITGA2	Alveolar	T cells
ANXA1 EGFR	Endothelial	Alveolar									COL11A1 ITGA2	Endothelial	Alveolar
ANXA1 EGFR	Endothelial	B cells									COL11A1 ITGA2	Endothelial	B cells
ANXA1 EGFR	Endothelial	Cancer									COL11A1 ITGA2	Endothelial	Cancer
ANXA1 EGFR	Endothelial	Endothelial									COL11A1 ITGA2	Endothelial	Endothelial
ANXA1 EGFR	Endothelial	Epithelial cells									COL11A1 ITGA2	Endothelial	Epithelial cells
ANXA1 EGFR	Endothelial	Fibroblast									COL11A1 ITGA2	Endothelial	Fibroblast
ANXA1 EGFR	Endothelial	Myeloid									COL11A1 ITGA2	Endothelial	Mast cells
ANXA1 EGFR	Endothelial	T cells									COL11A1 ITGA2	Endothelial	Myeloid
ANXA1 EGFR	Epithelial cells	Alveolar									COL11A1 ITGA2	Endothelial	T cells
ANXA1 EGFR	Epithelial cells	B cells									COL11A1 ITGA2	Fibroblast	Alveolar
ANXA1 EGFR	Epithelial cells	Cancer									COL11A1 ITGA2	Fibroblast	B cells
ANXA1 EGFR	Epithelial cells	Endothelial									COL11A1 ITGA2	Fibroblast	Cancer
ANXA1 EGFR	Epithelial cells	Epithelial cells									COL11A1 ITGA2	Fibroblast	Endothelial
ANXA1 EGFR	Epithelial cells	Fibroblast									COL11A1 ITGA2	Fibroblast	Epithelial cells
ANXA1 EGFR	Epithelial cells	Myeloid									COL11A1 ITGA2	Fibroblast	Fibroblast
ANXA1 EGFR	Epithelial cells	T cells									COL11A1 ITGA2	Fibroblast	Mast cells
ANXA1 EGFR	Fibroblast	Alveolar									COL11A1 ITGA2	Fibroblast	Myeloid
ANXA1 EGFR	Fibroblast	B cells									COL11A1 ITGA2	Fibroblast	T cells
ANXA1 EGFR	Fibroblast	Cancer									COL11A1 ITGA2	Myeloid	Alveolar
ANXA1 EGFR	Fibroblast	Endothelial									COL11A1 ITGA2	Myeloid	B cells
ANXA1 EGFR	Fibroblast	Epithelial cells									COL11A1 ITGA2	Myeloid	Cancer
ANXA1 EGFR	Fibroblast	Fibroblast									COL11A1 ITGA2	Myeloid	Endothelial
ANXA1 EGFR	Fibroblast	Myeloid									COL11A1 ITGA2	Myeloid	Epithelial cells
ANXA1 EGFR	Fibroblast	T cells									COL11A1 ITGA2	Myeloid	Fibroblast
ANXA1 EGFR	Mast cells	Alveolar									COL11A1 ITGA2	Myeloid	Mast cells
ANXA1 EGFR	Mast cells	B cells									COL11A1 ITGA2	Myeloid	Myeloid
ANXA1 EGFR	Mast cells	Cancer									COL11A1 ITGA2	Myeloid	T cells
ANXA1 EGFR	Mast cells	Endothelial									COL11A1 ITGA2	T cells	Alveolar
ANXA1 EGFR	Mast cells	Epithelial cells									COL11A1 ITGA2	T cells	B cells
ANXA1 EGFR	Mast cells	Fibroblast									COL11A1 ITGA2	T cells	Cancer
ANXA1 EGFR	Mast cells	Myeloid									COL11A1 ITGA2	T cells	Endothelial
ANXA1 EGFR	Mast cells	T cells									COL11A1 ITGA2	T cells	Epithelial cells
ANXA1 EGFR	Myeloid	Alveolar									COL11A1 ITGA2	T cells	Fibroblast
ANXA1 EGFR	Myeloid	B cells									COL11A1 ITGA2	T cells	Mast cells
ANXA1 EGFR	Myeloid	Cancer									COL11A1 ITGA2	T cells	Myeloid
ANXA1 EGFR	Myeloid	Endothelial									COL11A1 ITGA2	T cells	T cells
ANXA1 EGFR	Myeloid	Epithelial cells									COL2A1 ITGA2	Alveolar	Alveolar
ANXA1 EGFR	Myeloid	Fibroblast									COL2A1 ITGA2	Alveolar	B cells
ANXA1 EGFR	Myeloid	Myeloid									COL2A1 ITGA2	Alveolar	Cancer
ANXA1 EGFR	Myeloid	T cells									COL2A1 ITGA2	Alveolar	Endothelial
ANXA1 EGFR	T cells	Alveolar									COL2A1 ITGA2	Alveolar	Epithelial cells
ANXA1 EGFR	T cells	B cells									COL2A1 ITGA2	Alveolar	Fibroblast
ANXA1 EGFR	T cells	Cancer									COL2A1 ITGA2	Alveolar	Mast cells
ANXA1 EGFR	T cells	Endothelial									COL2A1 ITGA2	Alveolar	Myeloid
ANXA1 EGFR	T cells	Epithelial cells									COL2A1 ITGA2	Alveolar	T cells
ANXA1 EGFR	T cells	Fibroblast									COL2A1 ITGA2	Fibroblast	Alveolar
ANXA1 EGFR	T cells	Myeloid									COL2A1 ITGA2	Fibroblast	B cells
ANXA1 EGFR	T cells	T cells									COL2A1 ITGA2	Fibroblast	Cancer
ANXA1 FPR1	Alveolar	Alveolar									COL2A1 ITGA2	Fibroblast	Endothelial
ANXA1 FPR1	Alveolar	Cancer									COL2A1 ITGA2	Fibroblast	Epithelial cells
ANXA1 FPR1	Alveolar	Endothelial									COL2A1 ITGA2	Fibroblast	Fibroblast
ANXA1 FPR1	Alveolar	Fibroblast									COL2A1 ITGA2	Fibroblast	Mast cells
ANXA1 FPR1	Alveolar	Mast cells									COL2A1 ITGA2	Fibroblast	Myeloid
ANXA1 FPR1	Alveolar	Myeloid									COL2A1 ITGA2	Fibroblast	T cells
ANXA1 FPR1	Alveolar	T cells									FGB ITGB2	Alveolar	Alveolar
ANXA1 FPR1	B cells	Alveolar									FGB ITGB2	Alveolar	B cells
ANXA1 FPR1	B cells	Cancer									FGB ITGB2	Alveolar	Cancer
ANXA1 FPR1	B cells	Endothelial									FGB ITGB2	Alveolar	Endothelial
ANXA1 FPR1	B cells	Fibroblast									FGB ITGB2	Alveolar	Epithelial cells
ANXA1 FPR1	B cells	Mast cells									FGB ITGB2	Alveolar	Fibroblast
ANXA1 FPR1	B cells	Myeloid									FGB ITGB2	Alveolar	Mast cells
ANXA1 FPR1	B cells	T cells									FGB ITGB2	Alveolar	Myeloid
ANXA1 FPR1	Cancer	Alveolar									FGB ITGB2	Alveolar	T cells
ANXA1 FPR1	Cancer	Cancer									FGB ITGB2	Fibroblast	Alveolar
ANXA1 FPR1	Cancer	Endothelial									FGB ITGB2	Fibroblast	B cells
ANXA1 FPR1	Cancer	Fibroblast									FGB ITGB2	Fibroblast	Cancer
ANXA1 FPR1	Cancer	Mast cells									FGB ITGB2	Fibroblast	Endothelial
ANXA1 FPR1	Cancer	Myeloid									FGB ITGB2	Fibroblast	Epithelial cells
ANXA1 FPR1	Cancer	T cells									FGB ITGB2	Fibroblast	Fibroblast
ANXA1 FPR1	Endothelial	Alveolar									FGB ITGB2	Fibroblast	Mast cells
ANXA1 FPR1	Endothelial	Cancer									FGB ITGB2	Fibroblast	Myeloid
ANXA1 FPR1	Endothelial	Endothelial									FGB ITGB2	Fibroblast	T cells
ANXA1 FPR1	Endothelial	Fibroblast									FGB ITGB2	Myeloid	Alveolar
ANXA1 FPR1	Endothelial	Mast cells									FGB ITGB2	Myeloid	B cells
ANXA1 FPR1	Endothelial	Myeloid									FGB ITGB2	Myeloid	Cancer
ANXA1 FPR1	Endothelial	T cells									FGB ITGB2	Myeloid	Endothelial
ANXA1 FPR1	Epithelial cells	Alveolar									FGB ITGB2	Myeloid	Epithelial cells
ANXA1 FPR1	Epithelial cells	Cancer									FGB ITGB2	Myeloid	Fibroblast
ANXA1 FPR1	Epithelial cells	Endothelial									FGB ITGB2	Myeloid	Mast cells
ANXA1 FPR1	Epithelial cells	Fibroblast									FGB ITGB2	Myeloid	Myeloid
ANXA1 FPR1	Epithelial cells	Mast cells									FGB ITGB2	Myeloid	T cells
ANXA1 FPR1	Epithelial cells	Myeloid									FGB ITGB2	T cells	Alveolar
ANXA1 FPR1	Epithelial cells	T cells									FGB ITGB2	T cells	B cells
ANXA1 FPR1	Fibroblast	Alveolar									FGB ITGB2	T cells	Cancer
ANXA1 FPR1	Fibroblast	Cancer									FGB ITGB2	T cells	Endothelial
ANXA1 FPR1	Fibroblast	Endothelial									FGB ITGB2	T cells	Epithelial cells
ANXA1 FPR1	Fibroblast	Fibroblast									FGB ITGB2	T cells	Fibroblast
ANXA1 FPR1	Fibroblast	Mast cells									FGB ITGB2	T cells	Mast cells
ANXA1 FPR1	Fibroblast	Myeloid									FGB ITGB2	T cells	Myeloid
ANXA1 FPR1	Fibroblast	T cells									FGB ITGB2	T cells	T cells
ANXA1 FPR1	Mast cells	Alveolar									GIP DPP4	Cancer	Alveolar
ANXA1 FPR1	Mast cells	Cancer									GIP DPP4	Cancer	B cells
ANXA1 FPR1	Mast cells	Endothelial									GIP DPP4	Cancer	Cancer
ANXA1 FPR1	Mast cells	Fibroblast									GIP DPP4	Cancer	Endothelial
ANXA1 FPR1	Mast cells	Mast cells									GIP DPP4	Cancer	Epithelial cells
ANXA1 FPR1	Mast cells	Myeloid									GIP DPP4	Cancer	Fibroblast
ANXA1 FPR1	Mast cells	T cells									GIP DPP4	Cancer	Mast cells
ANXA1 FPR1	Myeloid	Alveolar									GIP DPP4	Cancer	Myeloid
ANXA1 FPR1	Myeloid	Cancer									GIP DPP4	Cancer	T cells
ANXA1 FPR1	Myeloid	Endothelial									GIP DPP4	Fibroblast	Alveolar
ANXA1 FPR1	Myeloid	Fibroblast									GIP DPP4	Fibroblast	B cells
ANXA1 FPR1	Myeloid	Mast cells									GIP DPP4	Fibroblast	Cancer
ANXA1 FPR1	Myeloid	Myeloid									GIP DPP4	Fibroblast	Endothelial
ANXA1 FPR1	Myeloid	T cells									GIP DPP4	Fibroblast	Epithelial cells
ANXA1 FPR1	T cells	Alveolar									GIP DPP4	Fibroblast	Fibroblast
ANXA1 FPR1	T cells	Cancer									GIP DPP4	Fibroblast	Mast cells
ANXA1 FPR1	T cells	Endothelial									GIP DPP4	Fibroblast	Myeloid
ANXA1 FPR1	T cells	Fibroblast									GIP DPP4	Fibroblast	T cells
ANXA1 FPR1	T cells	Mast cells									KNG1 ITGB2	T cells	Alveolar
ANXA1 FPR1	T cells	Myeloid									KNG1 ITGB2	T cells	B cells
ANXA1 FPR1	T cells	T cells									KNG1 ITGB2	T cells	Cancer
ANXA1 FPR2	Alveolar	Alveolar									KNG1 ITGB2	T cells	Endothelial
ANXA1 FPR2	Alveolar	Cancer									KNG1 ITGB2	T cells	Epithelial cells
ANXA1 FPR2	Alveolar	Endothelial									KNG1 ITGB2	T cells	Fibroblast
ANXA1 FPR2	Alveolar	Fibroblast									KNG1 ITGB2	T cells	Mast cells
ANXA1 FPR2	Alveolar	Myeloid									KNG1 ITGB2	T cells	Myeloid
ANXA1 FPR2	Alveolar	T cells									KNG1 ITGB2	T cells	T cells
ANXA1 FPR2	B cells	Alveolar									KNG1 PLAUR	T cells	Alveolar
ANXA1 FPR2	B cells	Cancer									KNG1 PLAUR	T cells	B cells
ANXA1 FPR2	B cells	Endothelial									KNG1 PLAUR	T cells	Cancer
ANXA1 FPR2	B cells	Fibroblast									KNG1 PLAUR	T cells	Endothelial
ANXA1 FPR2	B cells	Myeloid									KNG1 PLAUR	T cells	Epithelial cells
ANXA1 FPR2	B cells	T cells									KNG1 PLAUR	T cells	Fibroblast
ANXA1 FPR2	Cancer	Alveolar									KNG1 PLAUR	T cells	Mast cells
ANXA1 FPR2	Cancer	Cancer									KNG1 PLAUR	T cells	Myeloid
ANXA1 FPR2	Cancer	Endothelial									KNG1 PLAUR	T cells	T cells
ANXA1 FPR2	Cancer	Fibroblast									PRND RPSA	Endothelial	Alveolar
ANXA1 FPR2	Cancer	Myeloid									PRND RPSA	Endothelial	B cells
ANXA1 FPR2	Cancer	T cells									PRND RPSA	Endothelial	Cancer
ANXA1 FPR2	Endothelial	Alveolar									PRND RPSA	Endothelial	Endothelial
ANXA1 FPR2	Endothelial	Cancer									PRND RPSA	Endothelial	Epithelial cells
ANXA1 FPR2	Endothelial	Endothelial									PRND RPSA	Endothelial	Fibroblast
ANXA1 FPR2	Endothelial	Fibroblast									PRND RPSA	Endothelial	Mast cells
ANXA1 FPR2	Endothelial	Myeloid									PRND RPSA	Endothelial	Myeloid
ANXA1 FPR2	Endothelial	T cells									PRND RPSA	Endothelial	T cells
ANXA1 FPR2	Epithelial cells	Alveolar									PRND RPSA	Myeloid	Alveolar
ANXA1 FPR2	Epithelial cells	Cancer									PRND RPSA	Myeloid	B cells
ANXA1 FPR2	Epithelial cells	Endothelial									PRND RPSA	Myeloid	Cancer
ANXA1 FPR2	Epithelial cells	Fibroblast									PRND RPSA	Myeloid	Endothelial
ANXA1 FPR2	Epithelial cells	Myeloid									PRND RPSA	Myeloid	Epithelial cells
ANXA1 FPR2	Epithelial cells	T cells									PRND RPSA	Myeloid	Fibroblast
ANXA1 FPR2	Fibroblast	Alveolar									PRND RPSA	Myeloid	Mast cells
ANXA1 FPR2	Fibroblast	Cancer									PRND RPSA	Myeloid	Myeloid
ANXA1 FPR2	Fibroblast	Endothelial									PRND RPSA	Myeloid	T cells
ANXA1 FPR2	Fibroblast	Fibroblast									TF TFRC	Alveolar	Alveolar
ANXA1 FPR2	Fibroblast	Myeloid									TF TFRC	Alveolar	B cells
ANXA1 FPR2	Fibroblast	T cells									TF TFRC	Alveolar	Cancer
ANXA1 FPR2	Mast cells	Alveolar									TF TFRC	Alveolar	Endothelial
ANXA1 FPR2	Mast cells	Cancer									TF TFRC	Alveolar	Epithelial cells
ANXA1 FPR2	Mast cells	Endothelial									TF TFRC	Alveolar	Fibroblast
ANXA1 FPR2	Mast cells	Fibroblast									TF TFRC	Alveolar	Mast cells
ANXA1 FPR2	Mast cells	Myeloid									TF TFRC	Alveolar	Myeloid
ANXA1 FPR2	Mast cells	T cells									TF TFRC	Alveolar	T cells
ANXA1 FPR2	Myeloid	Alveolar									TF TFRC	Cancer	Alveolar
ANXA1 FPR2	Myeloid	Cancer									TF TFRC	Cancer	B cells
ANXA1 FPR2	Myeloid	Endothelial									TF TFRC	Cancer	Cancer
ANXA1 FPR2	Myeloid	Fibroblast									TF TFRC	Cancer	Endothelial
ANXA1 FPR2	Myeloid	Myeloid									TF TFRC	Cancer	Epithelial cells
ANXA1 FPR2	Myeloid	T cells									TF TFRC	Cancer	Fibroblast
ANXA1 FPR2	T cells	Alveolar									TF TFRC	Cancer	Mast cells
ANXA1 FPR2	T cells	Cancer									TF TFRC	Cancer	Myeloid
ANXA1 FPR2	T cells	Endothelial									TF TFRC	Cancer	T cells
ANXA1 FPR2	T cells	Fibroblast									TF TFRC	Fibroblast	Alveolar
ANXA1 FPR2	T cells	Myeloid									TF TFRC	Fibroblast	B cells
ANXA1 FPR2	T cells	T cells									TF TFRC	Fibroblast	Cancer
ANXA1 FPR3	Alveolar	Alveolar									TF TFRC	Fibroblast	Endothelial
ANXA1 FPR3	Alveolar	B cells									TF TFRC	Fibroblast	Epithelial cells
ANXA1 FPR3	Alveolar	Cancer									TF TFRC	Fibroblast	Fibroblast
ANXA1 FPR3	Alveolar	Endothelial									TF TFRC	Fibroblast	Mast cells
ANXA1 FPR3	Alveolar	Fibroblast									TF TFRC	Fibroblast	Myeloid
ANXA1 FPR3	Alveolar	Mast cells									TF TFRC	Fibroblast	T cells
ANXA1 FPR3	Alveolar	Myeloid									GNAI2 OPRD1	Alveolar	Alveolar
ANXA1 FPR3	Alveolar	T cells									GNAI2 OPRD1	Alveolar	Cancer
ANXA1 FPR3	B cells	Alveolar									GNAI2 OPRD1	Alveolar	Myeloid
ANXA1 FPR3	B cells	B cells									GNAI2 OPRD1	B cells	Alveolar
ANXA1 FPR3	B cells	Cancer									GNAI2 OPRD1	B cells	Cancer
ANXA1 FPR3	B cells	Endothelial									GNAI2 OPRD1	B cells	Myeloid
ANXA1 FPR3	B cells	Fibroblast									GNAI2 OPRD1	Cancer	Alveolar
ANXA1 FPR3	B cells	Mast cells									GNAI2 OPRD1	Cancer	Cancer
ANXA1 FPR3	B cells	Myeloid									GNAI2 OPRD1	Cancer	Myeloid
ANXA1 FPR3	B cells	T cells									GNAI2 OPRD1	Endothelial	Alveolar
ANXA1 FPR3	Cancer	Alveolar									GNAI2 OPRD1	Endothelial	Cancer
ANXA1 FPR3	Cancer	B cells									GNAI2 OPRD1	Endothelial	Myeloid
ANXA1 FPR3	Cancer	Cancer									GNAI2 OPRD1	Epithelial cells	Alveolar
ANXA1 FPR3	Cancer	Endothelial									GNAI2 OPRD1	Epithelial cells	Cancer
ANXA1 FPR3	Cancer	Fibroblast									GNAI2 OPRD1	Epithelial cells	Myeloid
ANXA1 FPR3	Cancer	Mast cells									GNAI2 OPRD1	Fibroblast	Alveolar
ANXA1 FPR3	Cancer	Myeloid									GNAI2 OPRD1	Fibroblast	Cancer
ANXA1 FPR3	Cancer	T cells									GNAI2 OPRD1	Fibroblast	Myeloid
ANXA1 FPR3	Endothelial	Alveolar									GNAI2 OPRD1	Mast cells	Alveolar
ANXA1 FPR3	Endothelial	B cells									GNAI2 OPRD1	Mast cells	Cancer
ANXA1 FPR3	Endothelial	Cancer									GNAI2 OPRD1	Mast cells	Myeloid
ANXA1 FPR3	Endothelial	Endothelial									GNAI2 OPRD1	Myeloid	Alveolar
ANXA1 FPR3	Endothelial	Fibroblast									GNAI2 OPRD1	Myeloid	Cancer
ANXA1 FPR3	Endothelial	Mast cells									GNAI2 OPRD1	Myeloid	Myeloid
ANXA1 FPR3	Endothelial	Myeloid									GNAI2 OPRD1	T cells	Alveolar
ANXA1 FPR3	Endothelial	T cells									GNAI2 OPRD1	T cells	Cancer
ANXA1 FPR3	Epithelial cells	Alveolar									GNAI2 OPRD1	T cells	Myeloid
ANXA1 FPR3	Epithelial cells	B cells									GNAI2 LHCGR	Alveolar	Alveolar
ANXA1 FPR3	Epithelial cells	Cancer									GNAI2 LHCGR	Alveolar	Cancer
ANXA1 FPR3	Epithelial cells	Endothelial									GNAI2 LHCGR	B cells	Alveolar
ANXA1 FPR3	Epithelial cells	Fibroblast									GNAI2 LHCGR	B cells	Cancer
ANXA1 FPR3	Epithelial cells	Mast cells									GNAI2 LHCGR	Cancer	Alveolar
ANXA1 FPR3	Epithelial cells	Myeloid									GNAI2 LHCGR	Cancer	Cancer
ANXA1 FPR3	Epithelial cells	T cells									GNAI2 LHCGR	Endothelial	Alveolar
ANXA1 FPR3	Fibroblast	Alveolar									GNAI2 LHCGR	Endothelial	Cancer
ANXA1 FPR3	Fibroblast	B cells									GNAI2 LHCGR	Epithelial cells	Alveolar
ANXA1 FPR3	Fibroblast	Cancer									GNAI2 LHCGR	Epithelial cells	Cancer
ANXA1 FPR3	Fibroblast	Endothelial									GNAI2 LHCGR	Fibroblast	Alveolar
ANXA1 FPR3	Fibroblast	Fibroblast									GNAI2 LHCGR	Fibroblast	Cancer
ANXA1 FPR3	Fibroblast	Mast cells									GNAI2 LHCGR	Mast cells	Alveolar
ANXA1 FPR3	Fibroblast	Myeloid									GNAI2 LHCGR	Mast cells	Cancer
ANXA1 FPR3	Fibroblast	T cells									GNAI2 LHCGR	Myeloid	Alveolar
ANXA1 FPR3	Mast cells	Alveolar									GNAI2 LHCGR	Myeloid	Cancer
ANXA1 FPR3	Mast cells	B cells									GNAI2 LHCGR	T cells	Alveolar
ANXA1 FPR3	Mast cells	Cancer									GNAI2 LHCGR	T cells	Cancer
ANXA1 FPR3	Mast cells	Endothelial									FGB ITGAV	Alveolar	Alveolar
ANXA1 FPR3	Mast cells	Fibroblast									FGB ITGAV	Alveolar	B cells
ANXA1 FPR3	Mast cells	Mast cells									FGB ITGAV	Alveolar	Cancer
ANXA1 FPR3	Mast cells	Myeloid									FGB ITGAV	Alveolar	Endothelial
ANXA1 FPR3	Mast cells	T cells									FGB ITGAV	Alveolar	Epithelial cells
ANXA1 FPR3	Myeloid	Alveolar									FGB ITGAV	Alveolar	Fibroblast
ANXA1 FPR3	Myeloid	B cells									FGB ITGAV	Alveolar	Mast cells
ANXA1 FPR3	Myeloid	Cancer									FGB ITGAV	Alveolar	Myeloid
ANXA1 FPR3	Myeloid	Endothelial									FGB ITGAV	Alveolar	T cells
ANXA1 FPR3	Myeloid	Fibroblast									FGB ITGAV	Fibroblast	Alveolar
ANXA1 FPR3	Myeloid	Mast cells									FGB ITGAV	Fibroblast	B cells
ANXA1 FPR3	Myeloid	Myeloid									FGB ITGAV	Fibroblast	Cancer
ANXA1 FPR3	Myeloid	T cells									FGB ITGAV	Fibroblast	Endothelial
ANXA1 FPR3	T cells	Alveolar									FGB ITGAV	Fibroblast	Epithelial cells
ANXA1 FPR3	T cells	B cells									FGB ITGAV	Fibroblast	Fibroblast
ANXA1 FPR3	T cells	Cancer									FGB ITGAV	Fibroblast	Mast cells
ANXA1 FPR3	T cells	Endothelial									FGB ITGAV	Fibroblast	Myeloid
ANXA1 FPR3	T cells	Fibroblast									FGB ITGAV	Fibroblast	T cells
ANXA1 FPR3	T cells	Mast cells									FGB ITGAV	Myeloid	Alveolar
ANXA1 FPR3	T cells	Myeloid									FGB ITGAV	Myeloid	B cells
ANXA1 FPR3	T cells	T cells									FGB ITGAV	Myeloid	Cancer
APOE LDLR	Alveolar	Alveolar									FGB ITGAV	Myeloid	Endothelial
APOE LDLR	Alveolar	B cells									FGB ITGAV	Myeloid	Epithelial cells
APOE LDLR	Alveolar	Cancer									FGB ITGAV	Myeloid	Fibroblast
APOE LDLR	Alveolar	Endothelial									FGB ITGAV	Myeloid	Mast cells
APOE LDLR	Alveolar	Epithelial cells									FGB ITGAV	Myeloid	Myeloid
APOE LDLR	Alveolar	Fibroblast									FGB ITGAV	Myeloid	T cells
APOE LDLR	Alveolar	Myeloid									FGB ITGAV	T cells	Alveolar
APOE LDLR	Alveolar	T cells									FGB ITGAV	T cells	B cells
APOE LDLR	B cells	Alveolar									FGB ITGAV	T cells	Cancer
APOE LDLR	B cells	B cells									FGB ITGAV	T cells	Endothelial
APOE LDLR	B cells	Cancer									FGB ITGAV	T cells	Epithelial cells
APOE LDLR	B cells	Endothelial									FGB ITGAV	T cells	Fibroblast
APOE LDLR	B cells	Epithelial cells									FGB ITGAV	T cells	Mast cells
APOE LDLR	B cells	Fibroblast									FGB ITGAV	T cells	Myeloid
APOE LDLR	B cells	Myeloid									FGB ITGAV	T cells	T cells
APOE LDLR	B cells	T cells									COL2A1 ITGA1	Alveolar	Alveolar
APOE LDLR	Cancer	Alveolar									COL2A1 ITGA1	Alveolar	B cells
APOE LDLR	Cancer	B cells									COL2A1 ITGA1	Alveolar	Cancer
APOE LDLR	Cancer	Cancer									COL2A1 ITGA1	Alveolar	Endothelial
APOE LDLR	Cancer	Endothelial									COL2A1 ITGA1	Alveolar	Fibroblast
APOE LDLR	Cancer	Epithelial cells									COL2A1 ITGA1	Alveolar	Myeloid
APOE LDLR	Cancer	Fibroblast									COL2A1 ITGA1	Alveolar	T cells
APOE LDLR	Cancer	Myeloid									COL2A1 ITGA1	Fibroblast	Alveolar
APOE LDLR	Cancer	T cells									COL2A1 ITGA1	Fibroblast	B cells
APOE LDLR	Endothelial	Alveolar									COL2A1 ITGA1	Fibroblast	Cancer
APOE LDLR	Endothelial	B cells									COL2A1 ITGA1	Fibroblast	Endothelial
APOE LDLR	Endothelial	Cancer									COL2A1 ITGA1	Fibroblast	Fibroblast
APOE LDLR	Endothelial	Endothelial									COL2A1 ITGA1	Fibroblast	Myeloid
APOE LDLR	Endothelial	Epithelial cells									COL2A1 ITGA1	Fibroblast	T cells
APOE LDLR	Endothelial	Fibroblast									COL11A1 DDR1	Alveolar	Alveolar
APOE LDLR	Endothelial	Myeloid									COL11A1 DDR1	Alveolar	B cells
APOE LDLR	Endothelial	T cells									COL11A1 DDR1	Alveolar	Cancer
APOE LDLR	Epithelial cells	Alveolar									COL11A1 DDR1	Alveolar	Endothelial
APOE LDLR	Epithelial cells	B cells									COL11A1 DDR1	Alveolar	Epithelial cells
APOE LDLR	Epithelial cells	Cancer									COL11A1 DDR1	Alveolar	Fibroblast
APOE LDLR	Epithelial cells	Endothelial									COL11A1 DDR1	Alveolar	Mast cells
APOE LDLR	Epithelial cells	Epithelial cells									COL11A1 DDR1	Alveolar	Myeloid
APOE LDLR	Epithelial cells	Fibroblast									COL11A1 DDR1	Alveolar	T cells
APOE LDLR	Epithelial cells	Myeloid									COL11A1 DDR1	Endothelial	Alveolar
APOE LDLR	Epithelial cells	T cells									COL11A1 DDR1	Endothelial	B cells
APOE LDLR	Fibroblast	Alveolar									COL11A1 DDR1	Endothelial	Cancer
APOE LDLR	Fibroblast	B cells									COL11A1 DDR1	Endothelial	Endothelial
APOE LDLR	Fibroblast	Cancer									COL11A1 DDR1	Endothelial	Epithelial cells
APOE LDLR	Fibroblast	Endothelial									COL11A1 DDR1	Endothelial	Fibroblast
APOE LDLR	Fibroblast	Epithelial cells									COL11A1 DDR1	Endothelial	Mast cells
APOE LDLR	Fibroblast	Fibroblast									COL11A1 DDR1	Endothelial	Myeloid
APOE LDLR	Fibroblast	Myeloid									COL11A1 DDR1	Endothelial	T cells
APOE LDLR	Fibroblast	T cells									COL11A1 DDR1	Fibroblast	Alveolar
APOE LDLR	Mast cells	Alveolar									COL11A1 DDR1	Fibroblast	B cells
APOE LDLR	Mast cells	B cells									COL11A1 DDR1	Fibroblast	Cancer
APOE LDLR	Mast cells	Cancer									COL11A1 DDR1	Fibroblast	Endothelial
APOE LDLR	Mast cells	Endothelial									COL11A1 DDR1	Fibroblast	Epithelial cells
APOE LDLR	Mast cells	Epithelial cells									COL11A1 DDR1	Fibroblast	Fibroblast
APOE LDLR	Mast cells	Fibroblast									COL11A1 DDR1	Fibroblast	Mast cells
APOE LDLR	Mast cells	Myeloid									COL11A1 DDR1	Fibroblast	Myeloid
APOE LDLR	Mast cells	T cells									COL11A1 DDR1	Fibroblast	T cells
APOE LDLR	Myeloid	Alveolar									COL11A1 DDR1	Myeloid	Alveolar
APOE LDLR	Myeloid	B cells									COL11A1 DDR1	Myeloid	B cells
APOE LDLR	Myeloid	Cancer									COL11A1 DDR1	Myeloid	Cancer
APOE LDLR	Myeloid	Endothelial									COL11A1 DDR1	Myeloid	Endothelial
APOE LDLR	Myeloid	Epithelial cells									COL11A1 DDR1	Myeloid	Epithelial cells
APOE LDLR	Myeloid	Fibroblast									COL11A1 DDR1	Myeloid	Fibroblast
APOE LDLR	Myeloid	Myeloid									COL11A1 DDR1	Myeloid	Mast cells
APOE LDLR	Myeloid	T cells									COL11A1 DDR1	Myeloid	Myeloid
APOE LDLR	T cells	Alveolar									COL11A1 DDR1	Myeloid	T cells
APOE LDLR	T cells	B cells									COL11A1 DDR1	T cells	Alveolar
APOE LDLR	T cells	Cancer									COL11A1 DDR1	T cells	B cells
APOE LDLR	T cells	Endothelial									COL11A1 DDR1	T cells	Cancer
APOE LDLR	T cells	Epithelial cells									COL11A1 DDR1	T cells	Endothelial
APOE LDLR	T cells	Fibroblast									COL11A1 DDR1	T cells	Epithelial cells
APOE LDLR	T cells	Myeloid									COL11A1 DDR1	T cells	Fibroblast
APOE LDLR	T cells	T cells									COL11A1 DDR1	T cells	Mast cells
APOE LRP1	Alveolar	Alveolar									COL11A1 DDR1	T cells	Myeloid
APOE LRP1	Alveolar	B cells									COL11A1 DDR1	T cells	T cells
APOE LRP1	Alveolar	Cancer									COL2A1 DDR1	Alveolar	Alveolar
APOE LRP1	Alveolar	Endothelial									COL2A1 DDR1	Alveolar	B cells
APOE LRP1	Alveolar	Epithelial cells									COL2A1 DDR1	Alveolar	Cancer
APOE LRP1	Alveolar	Fibroblast									COL2A1 DDR1	Alveolar	Endothelial
APOE LRP1	Alveolar	Mast cells									COL2A1 DDR1	Alveolar	Epithelial cells
APOE LRP1	Alveolar	Myeloid									COL2A1 DDR1	Alveolar	Fibroblast
APOE LRP1	Alveolar	T cells									COL2A1 DDR1	Alveolar	Mast cells
APOE LRP1	B cells	Alveolar									COL2A1 DDR1	Alveolar	Myeloid
APOE LRP1	B cells	B cells									COL2A1 DDR1	Alveolar	T cells
APOE LRP1	B cells	Cancer									COL2A1 DDR1	Fibroblast	Alveolar
APOE LRP1	B cells	Endothelial									COL2A1 DDR1	Fibroblast	B cells
APOE LRP1	B cells	Epithelial cells									COL2A1 DDR1	Fibroblast	Cancer
APOE LRP1	B cells	Fibroblast									COL2A1 DDR1	Fibroblast	Endothelial
APOE LRP1	B cells	Mast cells									COL2A1 DDR1	Fibroblast	Epithelial cells
APOE LRP1	B cells	Myeloid									COL2A1 DDR1	Fibroblast	Fibroblast
APOE LRP1	B cells	T cells									COL2A1 DDR1	Fibroblast	Mast cells
APOE LRP1	Cancer	Alveolar									COL2A1 DDR1	Fibroblast	Myeloid
APOE LRP1	Cancer	B cells									COL2A1 DDR1	Fibroblast	T cells
APOE LRP1	Cancer	Cancer									TNC PTPRZ1	Alveolar	Alveolar
APOE LRP1	Cancer	Endothelial									TNC PTPRZ1	Alveolar	Cancer
APOE LRP1	Cancer	Epithelial cells									TNC PTPRZ1	Alveolar	Fibroblast
APOE LRP1	Cancer	Fibroblast									TNC PTPRZ1	Cancer	Alveolar
APOE LRP1	Cancer	Mast cells									TNC PTPRZ1	Cancer	Cancer
APOE LRP1	Cancer	Myeloid									TNC PTPRZ1	Cancer	Fibroblast
APOE LRP1	Cancer	T cells									TNC PTPRZ1	Endothelial	Alveolar
APOE LRP1	Endothelial	Alveolar									TNC PTPRZ1	Endothelial	Cancer
APOE LRP1	Endothelial	B cells									TNC PTPRZ1	Endothelial	Fibroblast
APOE LRP1	Endothelial	Cancer									TNC PTPRZ1	Fibroblast	Alveolar
APOE LRP1	Endothelial	Endothelial									TNC PTPRZ1	Fibroblast	Cancer
APOE LRP1	Endothelial	Epithelial cells									TNC PTPRZ1	Fibroblast	Fibroblast
APOE LRP1	Endothelial	Fibroblast									TNC PTPRZ1	Myeloid	Alveolar
APOE LRP1	Endothelial	Mast cells									TNC PTPRZ1	Myeloid	Cancer
APOE LRP1	Endothelial	Myeloid									TNC PTPRZ1	Myeloid	Fibroblast
APOE LRP1	Endothelial	T cells									TNC PTPRZ1	T cells	Alveolar
APOE LRP1	Epithelial cells	Alveolar									TNC PTPRZ1	T cells	Cancer
APOE LRP1	Epithelial cells	B cells									TNC PTPRZ1	T cells	Fibroblast
APOE LRP1	Epithelial cells	Cancer									COL2A1 TNFRSF10A	Alveolar	Alveolar
APOE LRP1	Epithelial cells	Endothelial									COL2A1 TNFRSF10A	Alveolar	B cells
APOE LRP1	Epithelial cells	Epithelial cells									COL2A1 TNFRSF10A	Alveolar	Cancer
APOE LRP1	Epithelial cells	Fibroblast									COL2A1 TNFRSF10A	Alveolar	Endothelial
APOE LRP1	Epithelial cells	Mast cells									COL2A1 TNFRSF10A	Alveolar	Fibroblast
APOE LRP1	Epithelial cells	Myeloid									COL2A1 TNFRSF10A	Alveolar	Mast cells
APOE LRP1	Epithelial cells	T cells									COL2A1 TNFRSF10A	Alveolar	Myeloid
APOE LRP1	Fibroblast	Alveolar									COL2A1 TNFRSF10A	Alveolar	T cells
APOE LRP1	Fibroblast	B cells									COL2A1 TNFRSF10A	Fibroblast	Alveolar
APOE LRP1	Fibroblast	Cancer									COL2A1 TNFRSF10A	Fibroblast	B cells
APOE LRP1	Fibroblast	Endothelial									COL2A1 TNFRSF10A	Fibroblast	Cancer
APOE LRP1	Fibroblast	Epithelial cells									COL2A1 TNFRSF10A	Fibroblast	Endothelial
APOE LRP1	Fibroblast	Fibroblast									COL2A1 TNFRSF10A	Fibroblast	Fibroblast
APOE LRP1	Fibroblast	Mast cells									COL2A1 TNFRSF10A	Fibroblast	Mast cells
APOE LRP1	Fibroblast	Myeloid									COL2A1 TNFRSF10A	Fibroblast	Myeloid
APOE LRP1	Fibroblast	T cells									COL2A1 TNFRSF10A	Fibroblast	T cells
APOE LRP1	Mast cells	Alveolar									COL11A1 ITGB1	Alveolar	Alveolar
APOE LRP1	Mast cells	B cells									COL11A1 ITGB1	Alveolar	B cells
APOE LRP1	Mast cells	Cancer									COL11A1 ITGB1	Alveolar	Cancer
APOE LRP1	Mast cells	Endothelial									COL11A1 ITGB1	Alveolar	Endothelial
APOE LRP1	Mast cells	Epithelial cells									COL11A1 ITGB1	Alveolar	Fibroblast
APOE LRP1	Mast cells	Fibroblast									COL11A1 ITGB1	Alveolar	Mast cells
APOE LRP1	Mast cells	Mast cells									COL11A1 ITGB1	Alveolar	Myeloid
APOE LRP1	Mast cells	Myeloid									COL11A1 ITGB1	Alveolar	T cells
APOE LRP1	Mast cells	T cells									COL11A1 ITGB1	Endothelial	Alveolar
APOE LRP1	Myeloid	Alveolar									COL11A1 ITGB1	Endothelial	B cells
APOE LRP1	Myeloid	B cells									COL11A1 ITGB1	Endothelial	Cancer
APOE LRP1	Myeloid	Cancer									COL11A1 ITGB1	Endothelial	Endothelial
APOE LRP1	Myeloid	Endothelial									COL11A1 ITGB1	Endothelial	Fibroblast
APOE LRP1	Myeloid	Epithelial cells									COL11A1 ITGB1	Endothelial	Mast cells
APOE LRP1	Myeloid	Fibroblast									COL11A1 ITGB1	Endothelial	Myeloid
APOE LRP1	Myeloid	Mast cells									COL11A1 ITGB1	Endothelial	T cells
APOE LRP1	Myeloid	Myeloid									COL11A1 ITGB1	Fibroblast	Alveolar
APOE LRP1	Myeloid	T cells									COL11A1 ITGB1	Fibroblast	B cells
APOE LRP1	T cells	Alveolar									COL11A1 ITGB1	Fibroblast	Cancer
APOE LRP1	T cells	B cells									COL11A1 ITGB1	Fibroblast	Endothelial
APOE LRP1	T cells	Cancer									COL11A1 ITGB1	Fibroblast	Fibroblast
APOE LRP1	T cells	Endothelial									COL11A1 ITGB1	Fibroblast	Mast cells
APOE LRP1	T cells	Epithelial cells									COL11A1 ITGB1	Fibroblast	Myeloid
APOE LRP1	T cells	Fibroblast									COL11A1 ITGB1	Fibroblast	T cells
APOE LRP1	T cells	Mast cells									COL11A1 ITGB1	Myeloid	Alveolar
APOE LRP1	T cells	Myeloid									COL11A1 ITGB1	Myeloid	B cells
APOE LRP1	T cells	T cells									COL11A1 ITGB1	Myeloid	Cancer
APOE LRP2	Alveolar	Alveolar									COL11A1 ITGB1	Myeloid	Endothelial
APOE LRP2	Alveolar	Cancer									COL11A1 ITGB1	Myeloid	Fibroblast
APOE LRP2	B cells	Alveolar									COL11A1 ITGB1	Myeloid	Mast cells
APOE LRP2	B cells	Cancer									COL11A1 ITGB1	Myeloid	Myeloid
APOE LRP2	Cancer	Alveolar									COL11A1 ITGB1	Myeloid	T cells
APOE LRP2	Cancer	Cancer									COL11A1 ITGB1	T cells	Alveolar
APOE LRP2	Endothelial	Alveolar									COL11A1 ITGB1	T cells	B cells
APOE LRP2	Endothelial	Cancer									COL11A1 ITGB1	T cells	Cancer
APOE LRP2	Epithelial cells	Alveolar									COL11A1 ITGB1	T cells	Endothelial
APOE LRP2	Epithelial cells	Cancer									COL11A1 ITGB1	T cells	Fibroblast
APOE LRP2	Fibroblast	Alveolar									COL11A1 ITGB1	T cells	Mast cells
APOE LRP2	Fibroblast	Cancer									COL11A1 ITGB1	T cells	Myeloid
APOE LRP2	Mast cells	Alveolar									COL11A1 ITGB1	T cells	T cells
APOE LRP2	Mast cells	Cancer									FGB ITGB1	Alveolar	Alveolar
APOE LRP2	Myeloid	Alveolar									FGB ITGB1	Alveolar	B cells
APOE LRP2	Myeloid	Cancer									FGB ITGB1	Alveolar	Cancer
APOE LRP2	T cells	Alveolar									FGB ITGB1	Alveolar	Endothelial
APOE LRP2	T cells	Cancer									FGB ITGB1	Alveolar	Fibroblast
APOE LRP5	Alveolar	Alveolar									FGB ITGB1	Alveolar	Mast cells
APOE LRP5	Alveolar	B cells									FGB ITGB1	Alveolar	Myeloid
APOE LRP5	Alveolar	Cancer									FGB ITGB1	Alveolar	T cells
APOE LRP5	Alveolar	Endothelial									FGB ITGB1	Fibroblast	Alveolar
APOE LRP5	Alveolar	Epithelial cells									FGB ITGB1	Fibroblast	B cells
APOE LRP5	Alveolar	Fibroblast									FGB ITGB1	Fibroblast	Cancer
APOE LRP5	Alveolar	Myeloid									FGB ITGB1	Fibroblast	Endothelial
APOE LRP5	Alveolar	T cells									FGB ITGB1	Fibroblast	Fibroblast
APOE LRP5	B cells	Alveolar									FGB ITGB1	Fibroblast	Mast cells
APOE LRP5	B cells	B cells									FGB ITGB1	Fibroblast	Myeloid
APOE LRP5	B cells	Cancer									FGB ITGB1	Fibroblast	T cells
APOE LRP5	B cells	Endothelial									FGB ITGB1	Myeloid	Alveolar
APOE LRP5	B cells	Epithelial cells									FGB ITGB1	Myeloid	B cells
APOE LRP5	B cells	Fibroblast									FGB ITGB1	Myeloid	Cancer
APOE LRP5	B cells	Myeloid									FGB ITGB1	Myeloid	Endothelial
APOE LRP5	B cells	T cells									FGB ITGB1	Myeloid	Fibroblast
APOE LRP5	Cancer	Alveolar									FGB ITGB1	Myeloid	Mast cells
APOE LRP5	Cancer	B cells									FGB ITGB1	Myeloid	Myeloid
APOE LRP5	Cancer	Cancer									FGB ITGB1	Myeloid	T cells
APOE LRP5	Cancer	Endothelial									FGB ITGB1	T cells	Alveolar
APOE LRP5	Cancer	Epithelial cells									FGB ITGB1	T cells	B cells
APOE LRP5	Cancer	Fibroblast									FGB ITGB1	T cells	Cancer
APOE LRP5	Cancer	Myeloid									FGB ITGB1	T cells	Endothelial
APOE LRP5	Cancer	T cells									FGB ITGB1	T cells	Fibroblast
APOE LRP5	Endothelial	Alveolar									FGB ITGB1	T cells	Mast cells
APOE LRP5	Endothelial	B cells									FGB ITGB1	T cells	Myeloid
APOE LRP5	Endothelial	Cancer									FGB ITGB1	T cells	T cells
APOE LRP5	Endothelial	Endothelial									COL2A1 ITGB1	Alveolar	Alveolar
APOE LRP5	Endothelial	Epithelial cells									COL2A1 ITGB1	Alveolar	B cells
APOE LRP5	Endothelial	Fibroblast									COL2A1 ITGB1	Alveolar	Cancer
APOE LRP5	Endothelial	Myeloid									COL2A1 ITGB1	Alveolar	Endothelial
APOE LRP5	Endothelial	T cells									COL2A1 ITGB1	Alveolar	Fibroblast
APOE LRP5	Epithelial cells	Alveolar									COL2A1 ITGB1	Alveolar	Mast cells
APOE LRP5	Epithelial cells	B cells									COL2A1 ITGB1	Alveolar	Myeloid
APOE LRP5	Epithelial cells	Cancer									COL2A1 ITGB1	Alveolar	T cells
APOE LRP5	Epithelial cells	Endothelial									COL2A1 ITGB1	Fibroblast	Alveolar
APOE LRP5	Epithelial cells	Epithelial cells									COL2A1 ITGB1	Fibroblast	B cells
APOE LRP5	Epithelial cells	Fibroblast									COL2A1 ITGB1	Fibroblast	Cancer
APOE LRP5	Epithelial cells	Myeloid									COL2A1 ITGB1	Fibroblast	Endothelial
APOE LRP5	Epithelial cells	T cells									COL2A1 ITGB1	Fibroblast	Fibroblast
APOE LRP5	Fibroblast	Alveolar									COL2A1 ITGB1	Fibroblast	Mast cells
APOE LRP5	Fibroblast	B cells									COL2A1 ITGB1	Fibroblast	Myeloid
APOE LRP5	Fibroblast	Cancer									COL2A1 ITGB1	Fibroblast	T cells
APOE LRP5	Fibroblast	Endothelial									CHAD ITGB1	Alveolar	Alveolar
APOE LRP5	Fibroblast	Epithelial cells									CHAD ITGB1	Alveolar	B cells
APOE LRP5	Fibroblast	Fibroblast									CHAD ITGB1	Alveolar	Cancer
APOE LRP5	Fibroblast	Myeloid									CHAD ITGB1	Alveolar	Endothelial
APOE LRP5	Fibroblast	T cells									CHAD ITGB1	Alveolar	Fibroblast
APOE LRP5	Mast cells	Alveolar									CHAD ITGB1	Alveolar	Mast cells
APOE LRP5	Mast cells	B cells									CHAD ITGB1	Alveolar	Myeloid
APOE LRP5	Mast cells	Cancer									CHAD ITGB1	Alveolar	T cells
APOE LRP5	Mast cells	Endothelial									CHAD ITGB1	Myeloid	Alveolar
APOE LRP5	Mast cells	Epithelial cells									CHAD ITGB1	Myeloid	B cells
APOE LRP5	Mast cells	Fibroblast									CHAD ITGB1	Myeloid	Cancer
APOE LRP5	Mast cells	Myeloid									CHAD ITGB1	Myeloid	Endothelial
APOE LRP5	Mast cells	T cells									CHAD ITGB1	Myeloid	Fibroblast
APOE LRP5	Myeloid	Alveolar									CHAD ITGB1	Myeloid	Mast cells
APOE LRP5	Myeloid	B cells									CHAD ITGB1	Myeloid	Myeloid
APOE LRP5	Myeloid	Cancer									CHAD ITGB1	Myeloid	T cells
APOE LRP5	Myeloid	Endothelial									FGB ITGA5	Alveolar	Alveolar
APOE LRP5	Myeloid	Epithelial cells									FGB ITGA5	Alveolar	B cells
APOE LRP5	Myeloid	Fibroblast									FGB ITGA5	Alveolar	Cancer
APOE LRP5	Myeloid	Myeloid									FGB ITGA5	Alveolar	Endothelial
APOE LRP5	Myeloid	T cells									FGB ITGA5	Alveolar	Fibroblast
APOE LRP5	T cells	Alveolar									FGB ITGA5	Alveolar	Mast cells
APOE LRP5	T cells	B cells									FGB ITGA5	Alveolar	Myeloid
APOE LRP5	T cells	Cancer									FGB ITGA5	Alveolar	T cells
APOE LRP5	T cells	Endothelial									FGB ITGA5	Fibroblast	Alveolar
APOE LRP5	T cells	Epithelial cells									FGB ITGA5	Fibroblast	B cells
APOE LRP5	T cells	Fibroblast									FGB ITGA5	Fibroblast	Cancer
APOE LRP5	T cells	Myeloid									FGB ITGA5	Fibroblast	Endothelial
APOE LRP5	T cells	T cells									FGB ITGA5	Fibroblast	Fibroblast
APOE LRP8	Alveolar	Alveolar									FGB ITGA5	Fibroblast	Mast cells
APOE LRP8	Alveolar	B cells									FGB ITGA5	Fibroblast	Myeloid
APOE LRP8	Alveolar	Cancer									FGB ITGA5	Fibroblast	T cells
APOE LRP8	Alveolar	Endothelial									FGB ITGA5	Myeloid	Alveolar
APOE LRP8	Alveolar	Epithelial cells									FGB ITGA5	Myeloid	B cells
APOE LRP8	Alveolar	Fibroblast									FGB ITGA5	Myeloid	Cancer
APOE LRP8	Alveolar	Mast cells									FGB ITGA5	Myeloid	Endothelial
APOE LRP8	Alveolar	Myeloid									FGB ITGA5	Myeloid	Fibroblast
APOE LRP8	Alveolar	T cells									FGB ITGA5	Myeloid	Mast cells
APOE LRP8	B cells	Alveolar									FGB ITGA5	Myeloid	Myeloid
APOE LRP8	B cells	B cells									FGB ITGA5	Myeloid	T cells
APOE LRP8	B cells	Cancer									FGB ITGA5	T cells	Alveolar
APOE LRP8	B cells	Endothelial									FGB ITGA5	T cells	B cells
APOE LRP8	B cells	Epithelial cells									FGB ITGA5	T cells	Cancer
APOE LRP8	B cells	Fibroblast									FGB ITGA5	T cells	Endothelial
APOE LRP8	B cells	Mast cells									FGB ITGA5	T cells	Fibroblast
APOE LRP8	B cells	Myeloid									FGB ITGA5	T cells	Mast cells
APOE LRP8	B cells	T cells									FGB ITGA5	T cells	Myeloid
APOE LRP8	Cancer	Alveolar									FGB ITGA5	T cells	T cells
APOE LRP8	Cancer	B cells									FGB ITGAM	Alveolar	Alveolar
APOE LRP8	Cancer	Cancer									FGB ITGAM	Alveolar	B cells
APOE LRP8	Cancer	Endothelial									FGB ITGAM	Alveolar	Cancer
APOE LRP8	Cancer	Epithelial cells									FGB ITGAM	Alveolar	Endothelial
APOE LRP8	Cancer	Fibroblast									FGB ITGAM	Alveolar	Fibroblast
APOE LRP8	Cancer	Mast cells									FGB ITGAM	Alveolar	Mast cells
APOE LRP8	Cancer	Myeloid									FGB ITGAM	Alveolar	Myeloid
APOE LRP8	Cancer	T cells									FGB ITGAM	Alveolar	T cells
APOE LRP8	Endothelial	Alveolar									FGB ITGAM	Fibroblast	Alveolar
APOE LRP8	Endothelial	B cells									FGB ITGAM	Fibroblast	B cells
APOE LRP8	Endothelial	Cancer									FGB ITGAM	Fibroblast	Cancer
APOE LRP8	Endothelial	Endothelial									FGB ITGAM	Fibroblast	Endothelial
APOE LRP8	Endothelial	Epithelial cells									FGB ITGAM	Fibroblast	Fibroblast
APOE LRP8	Endothelial	Fibroblast									FGB ITGAM	Fibroblast	Mast cells
APOE LRP8	Endothelial	Mast cells									FGB ITGAM	Fibroblast	Myeloid
APOE LRP8	Endothelial	Myeloid									FGB ITGAM	Fibroblast	T cells
APOE LRP8	Endothelial	T cells									FGB ITGAM	Myeloid	Alveolar
APOE LRP8	Epithelial cells	Alveolar									FGB ITGAM	Myeloid	B cells
APOE LRP8	Epithelial cells	B cells									FGB ITGAM	Myeloid	Cancer
APOE LRP8	Epithelial cells	Cancer									FGB ITGAM	Myeloid	Endothelial
APOE LRP8	Epithelial cells	Endothelial									FGB ITGAM	Myeloid	Fibroblast
APOE LRP8	Epithelial cells	Epithelial cells									FGB ITGAM	Myeloid	Mast cells
APOE LRP8	Epithelial cells	Fibroblast									FGB ITGAM	Myeloid	Myeloid
APOE LRP8	Epithelial cells	Mast cells									FGB ITGAM	Myeloid	T cells
APOE LRP8	Epithelial cells	Myeloid									FGB ITGAM	T cells	Alveolar
APOE LRP8	Epithelial cells	T cells									FGB ITGAM	T cells	B cells
APOE LRP8	Fibroblast	Alveolar									FGB ITGAM	T cells	Cancer
APOE LRP8	Fibroblast	B cells									FGB ITGAM	T cells	Endothelial
APOE LRP8	Fibroblast	Cancer									FGB ITGAM	T cells	Fibroblast
APOE LRP8	Fibroblast	Endothelial									FGB ITGAM	T cells	Mast cells
APOE LRP8	Fibroblast	Epithelial cells									FGB ITGAM	T cells	Myeloid
APOE LRP8	Fibroblast	Fibroblast									FGB ITGAM	T cells	T cells
APOE LRP8	Fibroblast	Mast cells									FGB ITGA2B	Alveolar	Alveolar
APOE LRP8	Fibroblast	Myeloid									FGB ITGA2B	Alveolar	Cancer
APOE LRP8	Fibroblast	T cells									FGB ITGA2B	Alveolar	Fibroblast
APOE LRP8	Mast cells	Alveolar									FGB ITGA2B	Alveolar	Mast cells
APOE LRP8	Mast cells	B cells									FGB ITGA2B	Alveolar	Myeloid
APOE LRP8	Mast cells	Cancer									FGB ITGA2B	Alveolar	T cells
APOE LRP8	Mast cells	Endothelial									FGB ITGA2B	Fibroblast	Alveolar
APOE LRP8	Mast cells	Epithelial cells									FGB ITGA2B	Fibroblast	Cancer
APOE LRP8	Mast cells	Fibroblast									FGB ITGA2B	Fibroblast	Fibroblast
APOE LRP8	Mast cells	Mast cells									FGB ITGA2B	Fibroblast	Mast cells
APOE LRP8	Mast cells	Myeloid									FGB ITGA2B	Fibroblast	Myeloid
APOE LRP8	Mast cells	T cells									FGB ITGA2B	Fibroblast	T cells
APOE LRP8	Myeloid	Alveolar									FGB ITGA2B	Myeloid	Alveolar
APOE LRP8	Myeloid	B cells									FGB ITGA2B	Myeloid	Cancer
APOE LRP8	Myeloid	Cancer									FGB ITGA2B	Myeloid	Fibroblast
APOE LRP8	Myeloid	Endothelial									FGB ITGA2B	Myeloid	Mast cells
APOE LRP8	Myeloid	Epithelial cells									FGB ITGA2B	Myeloid	Myeloid
APOE LRP8	Myeloid	Fibroblast									FGB ITGA2B	Myeloid	T cells
APOE LRP8	Myeloid	Mast cells									FGB ITGA2B	T cells	Alveolar
APOE LRP8	Myeloid	Myeloid									FGB ITGA2B	T cells	Cancer
APOE LRP8	Myeloid	T cells									FGB ITGA2B	T cells	Fibroblast
APOE LRP8	T cells	Alveolar									FGB ITGA2B	T cells	Mast cells
APOE LRP8	T cells	B cells									FGB ITGA2B	T cells	Myeloid
APOE LRP8	T cells	Cancer									FGB ITGA2B	T cells	T cells
APOE LRP8	T cells	Endothelial									COL2A1 ITGA2B	Alveolar	Alveolar
APOE LRP8	T cells	Epithelial cells									COL2A1 ITGA2B	Alveolar	Cancer
APOE LRP8	T cells	Fibroblast									COL2A1 ITGA2B	Alveolar	Fibroblast
APOE LRP8	T cells	Mast cells									COL2A1 ITGA2B	Alveolar	Mast cells
APOE LRP8	T cells	Myeloid									COL2A1 ITGA2B	Alveolar	Myeloid
APOE LRP8	T cells	T cells									COL2A1 ITGA2B	Alveolar	T cells
APOE SCARB1	Alveolar	Alveolar									COL2A1 ITGA2B	Fibroblast	Alveolar
APOE SCARB1	Alveolar	B cells									COL2A1 ITGA2B	Fibroblast	Cancer
APOE SCARB1	Alveolar	Cancer									COL2A1 ITGA2B	Fibroblast	Fibroblast
APOE SCARB1	Alveolar	Endothelial									COL2A1 ITGA2B	Fibroblast	Mast cells
APOE SCARB1	Alveolar	Fibroblast									COL2A1 ITGA2B	Fibroblast	Myeloid
APOE SCARB1	Alveolar	Mast cells									COL2A1 ITGA2B	Fibroblast	T cells
APOE SCARB1	Alveolar	Myeloid									GNAI2 TSHR	Alveolar	B cells
APOE SCARB1	Alveolar	T cells									GNAI2 TSHR	Alveolar	Myeloid
APOE SCARB1	B cells	Alveolar									GNAI2 TSHR	Alveolar	T cells
APOE SCARB1	B cells	B cells									GNAI2 TSHR	B cells	B cells
APOE SCARB1	B cells	Cancer									GNAI2 TSHR	B cells	Myeloid
APOE SCARB1	B cells	Endothelial									GNAI2 TSHR	B cells	T cells
APOE SCARB1	B cells	Fibroblast									GNAI2 TSHR	Cancer	B cells
APOE SCARB1	B cells	Mast cells									GNAI2 TSHR	Cancer	Myeloid
APOE SCARB1	B cells	Myeloid									GNAI2 TSHR	Cancer	T cells
APOE SCARB1	B cells	T cells									GNAI2 TSHR	Endothelial	B cells
APOE SCARB1	Cancer	Alveolar									GNAI2 TSHR	Endothelial	Myeloid
APOE SCARB1	Cancer	B cells									GNAI2 TSHR	Endothelial	T cells
APOE SCARB1	Cancer	Cancer									GNAI2 TSHR	Epithelial cells	B cells
APOE SCARB1	Cancer	Endothelial									GNAI2 TSHR	Epithelial cells	Myeloid
APOE SCARB1	Cancer	Fibroblast									GNAI2 TSHR	Epithelial cells	T cells
APOE SCARB1	Cancer	Mast cells									GNAI2 TSHR	Fibroblast	B cells
APOE SCARB1	Cancer	Myeloid									GNAI2 TSHR	Fibroblast	Myeloid
APOE SCARB1	Cancer	T cells									GNAI2 TSHR	Fibroblast	T cells
APOE SCARB1	Endothelial	Alveolar									GNAI2 TSHR	Mast cells	B cells
APOE SCARB1	Endothelial	B cells									GNAI2 TSHR	Mast cells	Myeloid
APOE SCARB1	Endothelial	Cancer									GNAI2 TSHR	Mast cells	T cells
APOE SCARB1	Endothelial	Endothelial									GNAI2 TSHR	Myeloid	B cells
APOE SCARB1	Endothelial	Fibroblast									GNAI2 TSHR	Myeloid	Myeloid
APOE SCARB1	Endothelial	Mast cells									GNAI2 TSHR	Myeloid	T cells
APOE SCARB1	Endothelial	Myeloid									GNAI2 TSHR	T cells	B cells
APOE SCARB1	Endothelial	T cells									GNAI2 TSHR	T cells	Myeloid
APOE SCARB1	Epithelial cells	Alveolar									GNAI2 TSHR	T cells	T cells
APOE SCARB1	Epithelial cells	B cells									CCL5 CCR3	Alveolar	Cancer
APOE SCARB1	Epithelial cells	Cancer									CCL5 CCR3	Alveolar	Myeloid
APOE SCARB1	Epithelial cells	Endothelial									CCL5 CCR3	Alveolar	T cells
APOE SCARB1	Epithelial cells	Fibroblast									CCL5 CCR3	B cells	Cancer
APOE SCARB1	Epithelial cells	Mast cells									CCL5 CCR3	B cells	Myeloid
APOE SCARB1	Epithelial cells	Myeloid									CCL5 CCR3	B cells	T cells
APOE SCARB1	Epithelial cells	T cells									CCL5 CCR3	Cancer	Cancer
APOE SCARB1	Fibroblast	Alveolar									CCL5 CCR3	Cancer	Myeloid
APOE SCARB1	Fibroblast	B cells									CCL5 CCR3	Cancer	T cells
APOE SCARB1	Fibroblast	Cancer									CCL5 CCR3	Endothelial	Cancer
APOE SCARB1	Fibroblast	Endothelial									CCL5 CCR3	Endothelial	Myeloid
APOE SCARB1	Fibroblast	Fibroblast									CCL5 CCR3	Endothelial	T cells
APOE SCARB1	Fibroblast	Mast cells									CCL5 CCR3	Epithelial cells	Cancer
APOE SCARB1	Fibroblast	Myeloid									CCL5 CCR3	Epithelial cells	Myeloid
APOE SCARB1	Fibroblast	T cells									CCL5 CCR3	Epithelial cells	T cells
APOE SCARB1	Mast cells	Alveolar									CCL5 CCR3	Fibroblast	Cancer
APOE SCARB1	Mast cells	B cells									CCL5 CCR3	Fibroblast	Myeloid
APOE SCARB1	Mast cells	Cancer									CCL5 CCR3	Fibroblast	T cells
APOE SCARB1	Mast cells	Endothelial									CCL5 CCR3	Mast cells	Cancer
APOE SCARB1	Mast cells	Fibroblast									CCL5 CCR3	Mast cells	Myeloid
APOE SCARB1	Mast cells	Mast cells									CCL5 CCR3	Mast cells	T cells
APOE SCARB1	Mast cells	Myeloid									CCL5 CCR3	Myeloid	Cancer
APOE SCARB1	Mast cells	T cells									CCL5 CCR3	Myeloid	Myeloid
APOE SCARB1	Myeloid	Alveolar									CCL5 CCR3	Myeloid	T cells
APOE SCARB1	Myeloid	B cells									CCL5 CCR3	T cells	Cancer
APOE SCARB1	Myeloid	Cancer									CCL5 CCR3	T cells	Myeloid
APOE SCARB1	Myeloid	Endothelial									CCL5 CCR3	T cells	T cells
APOE SCARB1	Myeloid	Fibroblast									APOB LRP8	Myeloid	Alveolar
APOE SCARB1	Myeloid	Mast cells									APOB LRP8	Myeloid	B cells
APOE SCARB1	Myeloid	Myeloid									APOB LRP8	Myeloid	Cancer
APOE SCARB1	Myeloid	T cells									APOB LRP8	Myeloid	Endothelial
APOE SCARB1	T cells	Alveolar									APOB LRP8	Myeloid	Epithelial cells
APOE SCARB1	T cells	B cells									APOB LRP8	Myeloid	Fibroblast
APOE SCARB1	T cells	Cancer									APOB LRP8	Myeloid	Mast cells
APOE SCARB1	T cells	Endothelial									APOB LRP8	Myeloid	Myeloid
APOE SCARB1	T cells	Fibroblast									APOB LRP8	Myeloid	T cells
APOE SCARB1	T cells	Mast cells									APOB LRP2	Myeloid	Alveolar
APOE SCARB1	T cells	Myeloid									APOB LRP2	Myeloid	Cancer
APOE SCARB1	T cells	T cells									APOB LRP6	Myeloid	Alveolar
APOE SORL1	Alveolar	Alveolar									APOB LRP6	Myeloid	B cells
APOE SORL1	Alveolar	B cells									APOB LRP6	Myeloid	Cancer
APOE SORL1	Alveolar	Cancer									APOB LRP6	Myeloid	Endothelial
APOE SORL1	Alveolar	Endothelial									APOB LRP6	Myeloid	Epithelial cells
APOE SORL1	Alveolar	Epithelial cells									APOB LRP6	Myeloid	Fibroblast
APOE SORL1	Alveolar	Fibroblast									APOB LRP6	Myeloid	Myeloid
APOE SORL1	Alveolar	Mast cells									APOB LRP6	Myeloid	T cells
APOE SORL1	Alveolar	Myeloid									APOB ITGAM	Myeloid	Alveolar
APOE SORL1	Alveolar	T cells									APOB ITGAM	Myeloid	B cells
APOE SORL1	B cells	Alveolar									APOB ITGAM	Myeloid	Cancer
APOE SORL1	B cells	B cells									APOB ITGAM	Myeloid	Endothelial
APOE SORL1	B cells	Cancer									APOB ITGAM	Myeloid	Fibroblast
APOE SORL1	B cells	Endothelial									APOB ITGAM	Myeloid	Mast cells
APOE SORL1	B cells	Epithelial cells									APOB ITGAM	Myeloid	Myeloid
APOE SORL1	B cells	Fibroblast									APOB ITGAM	Myeloid	T cells
APOE SORL1	B cells	Mast cells									APOB LDLR	Myeloid	Alveolar
APOE SORL1	B cells	Myeloid									APOB LDLR	Myeloid	B cells
APOE SORL1	B cells	T cells									APOB LDLR	Myeloid	Cancer
APOE SORL1	Cancer	Alveolar									APOB LDLR	Myeloid	Endothelial
APOE SORL1	Cancer	B cells									APOB LDLR	Myeloid	Epithelial cells
APOE SORL1	Cancer	Cancer									APOB LDLR	Myeloid	Fibroblast
APOE SORL1	Cancer	Endothelial									APOB LDLR	Myeloid	Myeloid
APOE SORL1	Cancer	Epithelial cells									APOB LDLR	Myeloid	T cells
APOE SORL1	Cancer	Fibroblast									KNG1 SDC2	T cells	Alveolar
APOE SORL1	Cancer	Mast cells									KNG1 SDC2	T cells	B cells
APOE SORL1	Cancer	Myeloid									KNG1 SDC2	T cells	Cancer
APOE SORL1	Cancer	T cells									KNG1 SDC2	T cells	Endothelial
APOE SORL1	Endothelial	Alveolar									KNG1 SDC2	T cells	Fibroblast
APOE SORL1	Endothelial	B cells									KNG1 SDC2	T cells	Myeloid
APOE SORL1	Endothelial	Cancer									KNG1 SDC2	T cells	T cells
APOE SORL1	Endothelial	Endothelial									KNG1 ITGAM	T cells	Alveolar
APOE SORL1	Endothelial	Epithelial cells									KNG1 ITGAM	T cells	B cells
APOE SORL1	Endothelial	Fibroblast									KNG1 ITGAM	T cells	Cancer
APOE SORL1	Endothelial	Mast cells									KNG1 ITGAM	T cells	Endothelial
APOE SORL1	Endothelial	Myeloid									KNG1 ITGAM	T cells	Fibroblast
APOE SORL1	Endothelial	T cells									KNG1 ITGAM	T cells	Mast cells
APOE SORL1	Epithelial cells	Alveolar									KNG1 ITGAM	T cells	Myeloid
APOE SORL1	Epithelial cells	B cells									KNG1 ITGAM	T cells	T cells
APOE SORL1	Epithelial cells	Cancer									KNG1 CD93	T cells	Alveolar
APOE SORL1	Epithelial cells	Endothelial									KNG1 CD93	T cells	B cells
APOE SORL1	Epithelial cells	Epithelial cells									KNG1 CD93	T cells	Cancer
APOE SORL1	Epithelial cells	Fibroblast									KNG1 CD93	T cells	Endothelial
APOE SORL1	Epithelial cells	Mast cells									KNG1 CD93	T cells	Fibroblast
APOE SORL1	Epithelial cells	Myeloid									KNG1 CD93	T cells	Myeloid
APOE SORL1	Epithelial cells	T cells									KNG1 CD93	T cells	T cells
APOE SORL1	Fibroblast	Alveolar
APOE SORL1	Fibroblast	B cells
APOE SORL1	Fibroblast	Cancer
APOE SORL1	Fibroblast	Endothelial
APOE SORL1	Fibroblast	Epithelial cells
APOE SORL1	Fibroblast	Fibroblast
APOE SORL1	Fibroblast	Mast cells
APOE SORL1	Fibroblast	Myeloid
APOE SORL1	Fibroblast	T cells
APOE SORL1	Mast cells	Alveolar
APOE SORL1	Mast cells	B cells
APOE SORL1	Mast cells	Cancer
APOE SORL1	Mast cells	Endothelial
APOE SORL1	Mast cells	Epithelial cells
APOE SORL1	Mast cells	Fibroblast
APOE SORL1	Mast cells	Mast cells
APOE SORL1	Mast cells	Myeloid
APOE SORL1	Mast cells	T cells
APOE SORL1	Myeloid	Alveolar
APOE SORL1	Myeloid	B cells
APOE SORL1	Myeloid	Cancer
APOE SORL1	Myeloid	Endothelial
APOE SORL1	Myeloid	Epithelial cells
APOE SORL1	Myeloid	Fibroblast
APOE SORL1	Myeloid	Mast cells
APOE SORL1	Myeloid	Myeloid
APOE SORL1	Myeloid	T cells
APOE SORL1	T cells	Alveolar
APOE SORL1	T cells	B cells
APOE SORL1	T cells	Cancer
APOE SORL1	T cells	Endothelial
APOE SORL1	T cells	Epithelial cells
APOE SORL1	T cells	Fibroblast
APOE SORL1	T cells	Mast cells
APOE SORL1	T cells	Myeloid
APOE SORL1	T cells	T cells
APOE VLDLR	Alveolar	Alveolar
APOE VLDLR	Alveolar	Cancer
APOE VLDLR	Alveolar	Endothelial
APOE VLDLR	Alveolar	Fibroblast
APOE VLDLR	Alveolar	Myeloid
APOE VLDLR	Alveolar	T cells
APOE VLDLR	B cells	Alveolar
APOE VLDLR	B cells	Cancer
APOE VLDLR	B cells	Endothelial
APOE VLDLR	B cells	Fibroblast
APOE VLDLR	B cells	Myeloid
APOE VLDLR	B cells	T cells
APOE VLDLR	Cancer	Alveolar
APOE VLDLR	Cancer	Cancer
APOE VLDLR	Cancer	Endothelial
APOE VLDLR	Cancer	Fibroblast
APOE VLDLR	Cancer	Myeloid
APOE VLDLR	Cancer	T cells
APOE VLDLR	Endothelial	Alveolar
APOE VLDLR	Endothelial	Cancer
APOE VLDLR	Endothelial	Endothelial
APOE VLDLR	Endothelial	Fibroblast
APOE VLDLR	Endothelial	Myeloid
APOE VLDLR	Endothelial	T cells
APOE VLDLR	Epithelial cells	Alveolar
APOE VLDLR	Epithelial cells	Cancer
APOE VLDLR	Epithelial cells	Endothelial
APOE VLDLR	Epithelial cells	Fibroblast
APOE VLDLR	Epithelial cells	Myeloid
APOE VLDLR	Epithelial cells	T cells
APOE VLDLR	Fibroblast	Alveolar
APOE VLDLR	Fibroblast	Cancer
APOE VLDLR	Fibroblast	Endothelial
APOE VLDLR	Fibroblast	Fibroblast
APOE VLDLR	Fibroblast	Myeloid
APOE VLDLR	Fibroblast	T cells
APOE VLDLR	Mast cells	Alveolar
APOE VLDLR	Mast cells	Cancer
APOE VLDLR	Mast cells	Endothelial
APOE VLDLR	Mast cells	Fibroblast
APOE VLDLR	Mast cells	Myeloid
APOE VLDLR	Mast cells	T cells
APOE VLDLR	Myeloid	Alveolar
APOE VLDLR	Myeloid	Cancer
APOE VLDLR	Myeloid	Endothelial
APOE VLDLR	Myeloid	Fibroblast
APOE VLDLR	Myeloid	Myeloid
APOE VLDLR	Myeloid	T cells
APOE VLDLR	T cells	Alveolar
APOE VLDLR	T cells	Cancer
APOE VLDLR	T cells	Endothelial
APOE VLDLR	T cells	Fibroblast
APOE VLDLR	T cells	Myeloid
APOE VLDLR	T cells	T cells
AREG EGFR	Alveolar	Alveolar
AREG EGFR	Alveolar	B cells
AREG EGFR	Alveolar	Cancer
AREG EGFR	Alveolar	Endothelial
AREG EGFR	Alveolar	Epithelial cells
AREG EGFR	Alveolar	Fibroblast
AREG EGFR	Alveolar	Myeloid
AREG EGFR	Alveolar	T cells
AREG EGFR	B cells	Alveolar
AREG EGFR	B cells	B cells
AREG EGFR	B cells	Cancer
AREG EGFR	B cells	Endothelial
AREG EGFR	B cells	Epithelial cells
AREG EGFR	B cells	Fibroblast
AREG EGFR	B cells	Myeloid
AREG EGFR	B cells	T cells
AREG EGFR	Cancer	Alveolar
AREG EGFR	Cancer	B cells
AREG EGFR	Cancer	Cancer
AREG EGFR	Cancer	Endothelial
AREG EGFR	Cancer	Epithelial cells
AREG EGFR	Cancer	Fibroblast
AREG EGFR	Cancer	Myeloid
AREG EGFR	Cancer	T cells
AREG EGFR	Endothelial	Alveolar
AREG EGFR	Endothelial	B cells
AREG EGFR	Endothelial	Cancer
AREG EGFR	Endothelial	Endothelial
AREG EGFR	Endothelial	Epithelial cells
AREG EGFR	Endothelial	Fibroblast
AREG EGFR	Endothelial	Myeloid
AREG EGFR	Endothelial	T cells
AREG EGFR	Epithelial cells	Alveolar
AREG EGFR	Epithelial cells	B cells
AREG EGFR	Epithelial cells	Cancer
AREG EGFR	Epithelial cells	Endothelial
AREG EGFR	Epithelial cells	Epithelial cells
AREG EGFR	Epithelial cells	Fibroblast
AREG EGFR	Epithelial cells	Myeloid
AREG EGFR	Epithelial cells	T cells
AREG EGFR	Fibroblast	Alveolar
AREG EGFR	Fibroblast	B cells
AREG EGFR	Fibroblast	Cancer
AREG EGFR	Fibroblast	Endothelial
AREG EGFR	Fibroblast	Epithelial cells
AREG EGFR	Fibroblast	Fibroblast
AREG EGFR	Fibroblast	Myeloid
AREG EGFR	Fibroblast	T cells
AREG EGFR	Mast cells	Alveolar
AREG EGFR	Mast cells	B cells
AREG EGFR	Mast cells	Cancer
AREG EGFR	Mast cells	Endothelial
AREG EGFR	Mast cells	Epithelial cells
AREG EGFR	Mast cells	Fibroblast
AREG EGFR	Mast cells	Myeloid
AREG EGFR	Mast cells	T cells
AREG EGFR	Myeloid	Alveolar
AREG EGFR	Myeloid	B cells
AREG EGFR	Myeloid	Cancer
AREG EGFR	Myeloid	Endothelial
AREG EGFR	Myeloid	Epithelial cells
AREG EGFR	Myeloid	Fibroblast
AREG EGFR	Myeloid	Myeloid
AREG EGFR	Myeloid	T cells
AREG EGFR	T cells	Alveolar
AREG EGFR	T cells	B cells
AREG EGFR	T cells	Cancer
AREG EGFR	T cells	Endothelial
AREG EGFR	T cells	Epithelial cells
AREG EGFR	T cells	Fibroblast
AREG EGFR	T cells	Myeloid
AREG EGFR	T cells	T cells
AREG ERBB3	Alveolar	Alveolar
AREG ERBB3	Alveolar	B cells
AREG ERBB3	Alveolar	Cancer
AREG ERBB3	Alveolar	Endothelial
AREG ERBB3	Alveolar	Epithelial cells
AREG ERBB3	Alveolar	Fibroblast
AREG ERBB3	Alveolar	Mast cells
AREG ERBB3	Alveolar	Myeloid
AREG ERBB3	Alveolar	T cells
AREG ERBB3	B cells	Alveolar
AREG ERBB3	B cells	B cells
AREG ERBB3	B cells	Cancer
AREG ERBB3	B cells	Endothelial
AREG ERBB3	B cells	Epithelial cells
AREG ERBB3	B cells	Fibroblast
AREG ERBB3	B cells	Mast cells
AREG ERBB3	B cells	Myeloid
AREG ERBB3	B cells	T cells
AREG ERBB3	Cancer	Alveolar
AREG ERBB3	Cancer	B cells
AREG ERBB3	Cancer	Cancer
AREG ERBB3	Cancer	Endothelial
AREG ERBB3	Cancer	Epithelial cells
AREG ERBB3	Cancer	Fibroblast
AREG ERBB3	Cancer	Mast cells
AREG ERBB3	Cancer	Myeloid
AREG ERBB3	Cancer	T cells
AREG ERBB3	Endothelial	Alveolar
AREG ERBB3	Endothelial	B cells
AREG ERBB3	Endothelial	Cancer
AREG ERBB3	Endothelial	Endothelial
AREG ERBB3	Endothelial	Epithelial cells
AREG ERBB3	Endothelial	Fibroblast
AREG ERBB3	Endothelial	Mast cells
AREG ERBB3	Endothelial	Myeloid
AREG ERBB3	Endothelial	T cells
AREG ERBB3	Epithelial cells	Alveolar
AREG ERBB3	Epithelial cells	B cells
AREG ERBB3	Epithelial cells	Cancer
AREG ERBB3	Epithelial cells	Endothelial
AREG ERBB3	Epithelial cells	Epithelial cells
AREG ERBB3	Epithelial cells	Fibroblast
AREG ERBB3	Epithelial cells	Mast cells
AREG ERBB3	Epithelial cells	Myeloid
AREG ERBB3	Epithelial cells	T cells
AREG ERBB3	Fibroblast	Alveolar
AREG ERBB3	Fibroblast	B cells
AREG ERBB3	Fibroblast	Cancer
AREG ERBB3	Fibroblast	Endothelial
AREG ERBB3	Fibroblast	Epithelial cells
AREG ERBB3	Fibroblast	Fibroblast
AREG ERBB3	Fibroblast	Mast cells
AREG ERBB3	Fibroblast	Myeloid
AREG ERBB3	Fibroblast	T cells
AREG ERBB3	Mast cells	Alveolar
AREG ERBB3	Mast cells	B cells
AREG ERBB3	Mast cells	Cancer
AREG ERBB3	Mast cells	Endothelial
AREG ERBB3	Mast cells	Epithelial cells
AREG ERBB3	Mast cells	Fibroblast
AREG ERBB3	Mast cells	Mast cells
AREG ERBB3	Mast cells	Myeloid
AREG ERBB3	Mast cells	T cells
AREG ERBB3	Myeloid	Alveolar
AREG ERBB3	Myeloid	B cells
AREG ERBB3	Myeloid	Cancer
AREG ERBB3	Myeloid	Endothelial
AREG ERBB3	Myeloid	Epithelial cells
AREG ERBB3	Myeloid	Fibroblast
AREG ERBB3	Myeloid	Mast cells
AREG ERBB3	Myeloid	Myeloid
AREG ERBB3	Myeloid	T cells
AREG ERBB3	T cells	Alveolar
AREG ERBB3	T cells	B cells
AREG ERBB3	T cells	Cancer
AREG ERBB3	T cells	Endothelial
AREG ERBB3	T cells	Epithelial cells
AREG ERBB3	T cells	Fibroblast
AREG ERBB3	T cells	Mast cells
AREG ERBB3	T cells	Myeloid
AREG ERBB3	T cells	T cells
C4BPA BMPR2	Alveolar	Alveolar
C4BPA BMPR2	Alveolar	B cells
C4BPA BMPR2	Alveolar	Cancer
C4BPA BMPR2	Alveolar	Endothelial
C4BPA BMPR2	Alveolar	Epithelial cells
C4BPA BMPR2	Alveolar	Fibroblast
C4BPA BMPR2	Alveolar	Mast cells
C4BPA BMPR2	Alveolar	Myeloid
C4BPA BMPR2	Alveolar	T cells
C4BPA BMPR2	B cells	Alveolar
C4BPA BMPR2	B cells	B cells
C4BPA BMPR2	B cells	Cancer
C4BPA BMPR2	B cells	Endothelial
C4BPA BMPR2	B cells	Epithelial cells
C4BPA BMPR2	B cells	Fibroblast
C4BPA BMPR2	B cells	Mast cells
C4BPA BMPR2	B cells	Myeloid
C4BPA BMPR2	B cells	T cells
C4BPA BMPR2	Cancer	Alveolar
C4BPA BMPR2	Cancer	B cells
C4BPA BMPR2	Cancer	Cancer
C4BPA BMPR2	Cancer	Endothelial
C4BPA BMPR2	Cancer	Epithelial cells
C4BPA BMPR2	Cancer	Fibroblast
C4BPA BMPR2	Cancer	Mast cells
C4BPA BMPR2	Cancer	Myeloid
C4BPA BMPR2	Cancer	T cells
C4BPA BMPR2	Endothelial	Alveolar
C4BPA BMPR2	Endothelial	B cells
C4BPA BMPR2	Endothelial	Cancer
C4BPA BMPR2	Endothelial	Endothelial
C4BPA BMPR2	Endothelial	Epithelial cells
C4BPA BMPR2	Endothelial	Fibroblast
C4BPA BMPR2	Endothelial	Mast cells
C4BPA BMPR2	Endothelial	Myeloid
C4BPA BMPR2	Endothelial	T cells
C4BPA BMPR2	Epithelial cells	Alveolar
C4BPA BMPR2	Epithelial cells	B cells
C4BPA BMPR2	Epithelial cells	Cancer
C4BPA BMPR2	Epithelial cells	Endothelial
C4BPA BMPR2	Epithelial cells	Epithelial cells
C4BPA BMPR2	Epithelial cells	Fibroblast
C4BPA BMPR2	Epithelial cells	Mast cells
C4BPA BMPR2	Epithelial cells	Myeloid
C4BPA BMPR2	Epithelial cells	T cells
C4BPA BMPR2	Fibroblast	Alveolar
C4BPA BMPR2	Fibroblast	B cells
C4BPA BMPR2	Fibroblast	Cancer
C4BPA BMPR2	Fibroblast	Endothelial
C4BPA BMPR2	Fibroblast	Epithelial cells
C4BPA BMPR2	Fibroblast	Fibroblast
C4BPA BMPR2	Fibroblast	Mast cells
C4BPA BMPR2	Fibroblast	Myeloid
C4BPA BMPR2	Fibroblast	T cells
C4BPA BMPR2	Mast cells	Alveolar
C4BPA BMPR2	Mast cells	B cells
C4BPA BMPR2	Mast cells	Cancer
C4BPA BMPR2	Mast cells	Endothelial
C4BPA BMPR2	Mast cells	Epithelial cells
C4BPA BMPR2	Mast cells	Fibroblast
C4BPA BMPR2	Mast cells	Mast cells
C4BPA BMPR2	Mast cells	Myeloid
C4BPA BMPR2	Mast cells	T cells
C4BPA BMPR2	Myeloid	Alveolar
C4BPA BMPR2	Myeloid	B cells
C4BPA BMPR2	Myeloid	Cancer
C4BPA BMPR2	Myeloid	Endothelial
C4BPA BMPR2	Myeloid	Epithelial cells
C4BPA BMPR2	Myeloid	Fibroblast
C4BPA BMPR2	Myeloid	Mast cells
C4BPA BMPR2	Myeloid	Myeloid
C4BPA BMPR2	Myeloid	T cells
C4BPA BMPR2	T cells	Alveolar
C4BPA BMPR2	T cells	B cells
C4BPA BMPR2	T cells	Cancer
C4BPA BMPR2	T cells	Endothelial
C4BPA BMPR2	T cells	Epithelial cells
C4BPA BMPR2	T cells	Fibroblast
C4BPA BMPR2	T cells	Mast cells
C4BPA BMPR2	T cells	Myeloid
C4BPA BMPR2	T cells	T cells
C4BPA CD40	Alveolar	Alveolar
C4BPA CD40	Alveolar	B cells
C4BPA CD40	Alveolar	Cancer
C4BPA CD40	Alveolar	Endothelial
C4BPA CD40	Alveolar	Epithelial cells
C4BPA CD40	Alveolar	Fibroblast
C4BPA CD40	Alveolar	Mast cells
C4BPA CD40	Alveolar	Myeloid
C4BPA CD40	Alveolar	T cells
C4BPA CD40	B cells	Alveolar
C4BPA CD40	B cells	B cells
C4BPA CD40	B cells	Cancer
C4BPA CD40	B cells	Endothelial
C4BPA CD40	B cells	Epithelial cells
C4BPA CD40	B cells	Fibroblast
C4BPA CD40	B cells	Mast cells
C4BPA CD40	B cells	Myeloid
C4BPA CD40	B cells	T cells
C4BPA CD40	Cancer	Alveolar
C4BPA CD40	Cancer	B cells
C4BPA CD40	Cancer	Cancer
C4BPA CD40	Cancer	Endothelial
C4BPA CD40	Cancer	Epithelial cells
C4BPA CD40	Cancer	Fibroblast
C4BPA CD40	Cancer	Mast cells
C4BPA CD40	Cancer	Myeloid
C4BPA CD40	Cancer	T cells
C4BPA CD40	Endothelial	Alveolar
C4BPA CD40	Endothelial	B cells
C4BPA CD40	Endothelial	Cancer
C4BPA CD40	Endothelial	Endothelial
C4BPA CD40	Endothelial	Epithelial cells
C4BPA CD40	Endothelial	Fibroblast
C4BPA CD40	Endothelial	Mast cells
C4BPA CD40	Endothelial	Myeloid
C4BPA CD40	Endothelial	T cells
C4BPA CD40	Epithelial cells	Alveolar
C4BPA CD40	Epithelial cells	B cells
C4BPA CD40	Epithelial cells	Cancer
C4BPA CD40	Epithelial cells	Endothelial
C4BPA CD40	Epithelial cells	Epithelial cells
C4BPA CD40	Epithelial cells	Fibroblast
C4BPA CD40	Epithelial cells	Mast cells
C4BPA CD40	Epithelial cells	Myeloid
C4BPA CD40	Epithelial cells	T cells
C4BPA CD40	Fibroblast	Alveolar
C4BPA CD40	Fibroblast	B cells
C4BPA CD40	Fibroblast	Cancer
C4BPA CD40	Fibroblast	Endothelial
C4BPA CD40	Fibroblast	Epithelial cells
C4BPA CD40	Fibroblast	Fibroblast
C4BPA CD40	Fibroblast	Mast cells
C4BPA CD40	Fibroblast	Myeloid
C4BPA CD40	Fibroblast	T cells
C4BPA CD40	Mast cells	Alveolar
C4BPA CD40	Mast cells	B cells
C4BPA CD40	Mast cells	Cancer
C4BPA CD40	Mast cells	Endothelial
C4BPA CD40	Mast cells	Epithelial cells
C4BPA CD40	Mast cells	Fibroblast
C4BPA CD40	Mast cells	Mast cells
C4BPA CD40	Mast cells	Myeloid
C4BPA CD40	Mast cells	T cells
C4BPA CD40	Myeloid	Alveolar
C4BPA CD40	Myeloid	B cells
C4BPA CD40	Myeloid	Cancer
C4BPA CD40	Myeloid	Endothelial
C4BPA CD40	Myeloid	Epithelial cells
C4BPA CD40	Myeloid	Fibroblast
C4BPA CD40	Myeloid	Mast cells
C4BPA CD40	Myeloid	Myeloid
C4BPA CD40	Myeloid	T cells
C4BPA CD40	T cells	Alveolar
C4BPA CD40	T cells	B cells
C4BPA CD40	T cells	Cancer
C4BPA CD40	T cells	Endothelial
C4BPA CD40	T cells	Epithelial cells
C4BPA CD40	T cells	Fibroblast
C4BPA CD40	T cells	Mast cells
C4BPA CD40	T cells	Myeloid
C4BPA CD40	T cells	T cells
C4BPA LRP1	Alveolar	Alveolar
C4BPA LRP1	Alveolar	B cells
C4BPA LRP1	Alveolar	Cancer
C4BPA LRP1	Alveolar	Endothelial
C4BPA LRP1	Alveolar	Epithelial cells
C4BPA LRP1	Alveolar	Fibroblast
C4BPA LRP1	Alveolar	Mast cells
C4BPA LRP1	Alveolar	Myeloid
C4BPA LRP1	Alveolar	T cells
C4BPA LRP1	B cells	Alveolar
C4BPA LRP1	B cells	B cells
C4BPA LRP1	B cells	Cancer
C4BPA LRP1	B cells	Endothelial
C4BPA LRP1	B cells	Epithelial cells
C4BPA LRP1	B cells	Fibroblast
C4BPA LRP1	B cells	Mast cells
C4BPA LRP1	B cells	Myeloid
C4BPA LRP1	B cells	T cells
C4BPA LRP1	Cancer	Alveolar
C4BPA LRP1	Cancer	B cells
C4BPA LRP1	Cancer	Cancer
C4BPA LRP1	Cancer	Endothelial
C4BPA LRP1	Cancer	Epithelial cells
C4BPA LRP1	Cancer	Fibroblast
C4BPA LRP1	Cancer	Mast cells
C4BPA LRP1	Cancer	Myeloid
C4BPA LRP1	Cancer	T cells
C4BPA LRP1	Endothelial	Alveolar
C4BPA LRP1	Endothelial	B cells
C4BPA LRP1	Endothelial	Cancer
C4BPA LRP1	Endothelial	Endothelial
C4BPA LRP1	Endothelial	Epithelial cells
C4BPA LRP1	Endothelial	Fibroblast
C4BPA LRP1	Endothelial	Mast cells
C4BPA LRP1	Endothelial	Myeloid
C4BPA LRP1	Endothelial	T cells
C4BPA LRP1	Epithelial cells	Alveolar
C4BPA LRP1	Epithelial cells	B cells
C4BPA LRP1	Epithelial cells	Cancer
C4BPA LRP1	Epithelial cells	Endothelial
C4BPA LRP1	Epithelial cells	Epithelial cells
C4BPA LRP1	Epithelial cells	Fibroblast
C4BPA LRP1	Epithelial cells	Mast cells
C4BPA LRP1	Epithelial cells	Myeloid
C4BPA LRP1	Epithelial cells	T cells
C4BPA LRP1	Fibroblast	Alveolar
C4BPA LRP1	Fibroblast	B cells
C4BPA LRP1	Fibroblast	Cancer
C4BPA LRP1	Fibroblast	Endothelial
C4BPA LRP1	Fibroblast	Epithelial cells
C4BPA LRP1	Fibroblast	Fibroblast
C4BPA LRP1	Fibroblast	Mast cells
C4BPA LRP1	Fibroblast	Myeloid
C4BPA LRP1	Fibroblast	T cells
C4BPA LRP1	Mast cells	Alveolar
C4BPA LRP1	Mast cells	B cells
C4BPA LRP1	Mast cells	Cancer
C4BPA LRP1	Mast cells	Endothelial
C4BPA LRP1	Mast cells	Epithelial cells
C4BPA LRP1	Mast cells	Fibroblast
C4BPA LRP1	Mast cells	Mast cells
C4BPA LRP1	Mast cells	Myeloid
C4BPA LRP1	Mast cells	T cells
C4BPA LRP1	Myeloid	Alveolar
C4BPA LRP1	Myeloid	B cells
C4BPA LRP1	Myeloid	Cancer
C4BPA LRP1	Myeloid	Endothelial
C4BPA LRP1	Myeloid	Epithelial cells
C4BPA LRP1	Myeloid	Fibroblast
C4BPA LRP1	Myeloid	Mast cells
C4BPA LRP1	Myeloid	Myeloid
C4BPA LRP1	Myeloid	T cells
C4BPA LRP1	T cells	Alveolar
C4BPA LRP1	T cells	B cells
C4BPA LRP1	T cells	Cancer
C4BPA LRP1	T cells	Endothelial
C4BPA LRP1	T cells	Epithelial cells
C4BPA LRP1	T cells	Fibroblast
C4BPA LRP1	T cells	Mast cells
C4BPA LRP1	T cells	Myeloid
C4BPA LRP1	T cells	T cells
CCL18 C14orf1	Alveolar	Alveolar
CCL18 C14orf1	Alveolar	B cells
CCL18 C14orf1	Alveolar	Cancer
CCL18 C14orf1	Alveolar	Endothelial
CCL18 C14orf1	Alveolar	Epithelial cells
CCL18 C14orf1	Alveolar	Fibroblast
CCL18 C14orf1	Alveolar	Mast cells
CCL18 C14orf1	Alveolar	Myeloid
CCL18 C14orf1	Alveolar	T cells
CCL18 C14orf1	B cells	Alveolar
CCL18 C14orf1	B cells	B cells
CCL18 C14orf1	B cells	Cancer
CCL18 C14orf1	B cells	Endothelial
CCL18 C14orf1	B cells	Epithelial cells
CCL18 C14orf1	B cells	Fibroblast
CCL18 C14orf1	B cells	Mast cells
CCL18 C14orf1	B cells	Myeloid
CCL18 C14orf1	B cells	T cells
CCL18 C14orf1	Cancer	Alveolar
CCL18 C14orf1	Cancer	B cells
CCL18 C14orf1	Cancer	Cancer
CCL18 C14orf1	Cancer	Endothelial
CCL18 C14orf1	Cancer	Epithelial cells
CCL18 C14orf1	Cancer	Fibroblast
CCL18 C14orf1	Cancer	Mast cells
CCL18 C14orf1	Cancer	Myeloid
CCL18 C14orf1	Cancer	T cells
CCL18 C14orf1	Endothelial	Alveolar
CCL18 C14orf1	Endothelial	B cells
CCL18 C14orf1	Endothelial	Cancer
CCL18 C14orf1	Endothelial	Endothelial
CCL18 C14orf1	Endothelial	Epithelial cells
CCL18 C14orf1	Endothelial	Fibroblast
CCL18 C14orf1	Endothelial	Mast cells
CCL18 C14orf1	Endothelial	Myeloid
CCL18 C14orf1	Endothelial	T cells
CCL18 C14orf1	Epithelial cells	Alveolar
CCL18 C14orf1	Epithelial cells	B cells
CCL18 C14orf1	Epithelial cells	Cancer
CCL18 C14orf1	Epithelial cells	Endothelial
CCL18 C14orf1	Epithelial cells	Epithelial cells
CCL18 C14orf1	Epithelial cells	Fibroblast
CCL18 C14orf1	Epithelial cells	Mast cells
CCL18 C14orf1	Epithelial cells	Myeloid
CCL18 C14orf1	Epithelial cells	T cells
CCL18 C14orf1	Fibroblast	Alveolar
CCL18 C14orf1	Fibroblast	B cells
CCL18 C14orf1	Fibroblast	Cancer
CCL18 C14orf1	Fibroblast	Endothelial
CCL18 C14orf1	Fibroblast	Epithelial cells
CCL18 C14orf1	Fibroblast	Fibroblast
CCL18 C14orf1	Fibroblast	Mast cells
CCL18 C14orf1	Fibroblast	Myeloid
CCL18 C14orf1	Fibroblast	T cells
CCL18 C14orf1	Mast cells	Alveolar
CCL18 C14orf1	Mast cells	B cells
CCL18 C14orf1	Mast cells	Cancer
CCL18 C14orf1	Mast cells	Endothelial
CCL18 C14orf1	Mast cells	Epithelial cells
CCL18 C14orf1	Mast cells	Fibroblast
CCL18 C14orf1	Mast cells	Mast cells
CCL18 C14orf1	Mast cells	Myeloid
CCL18 C14orf1	Mast cells	T cells
CCL18 C14orf1	Myeloid	Alveolar
CCL18 C14orf1	Myeloid	B cells
CCL18 C14orf1	Myeloid	Cancer
CCL18 C14orf1	Myeloid	Endothelial
CCL18 C14orf1	Myeloid	Epithelial cells
CCL18 C14orf1	Myeloid	Fibroblast
CCL18 C14orf1	Myeloid	Mast cells
CCL18 C14orf1	Myeloid	Myeloid
CCL18 C14orf1	Myeloid	T cells
CCL18 C14orf1	T cells	Alveolar
CCL18 C14orf1	T cells	B cells
CCL18 C14orf1	T cells	Cancer
CCL18 C14orf1	T cells	Endothelial
CCL18 C14orf1	T cells	Epithelial cells
CCL18 C14orf1	T cells	Fibroblast
CCL18 C14orf1	T cells	Mast cells
CCL18 C14orf1	T cells	Myeloid
CCL18 C14orf1	T cells	T cells
CCL2 ACKR2	Alveolar	Alveolar
CCL2 ACKR2	Alveolar	Cancer
CCL2 ACKR2	Alveolar	Endothelial
CCL2 ACKR2	Alveolar	Mast cells
CCL2 ACKR2	Alveolar	Myeloid
CCL2 ACKR2	B cells	Alveolar
CCL2 ACKR2	B cells	Cancer
CCL2 ACKR2	B cells	Endothelial
CCL2 ACKR2	B cells	Mast cells
CCL2 ACKR2	B cells	Myeloid
CCL2 ACKR2	Cancer	Alveolar
CCL2 ACKR2	Cancer	Cancer
CCL2 ACKR2	Cancer	Endothelial
CCL2 ACKR2	Cancer	Mast cells
CCL2 ACKR2	Cancer	Myeloid
CCL2 ACKR2	Endothelial	Alveolar
CCL2 ACKR2	Endothelial	Cancer
CCL2 ACKR2	Endothelial	Endothelial
CCL2 ACKR2	Endothelial	Mast cells
CCL2 ACKR2	Endothelial	Myeloid
CCL2 ACKR2	Epithelial cells	Alveolar
CCL2 ACKR2	Epithelial cells	Cancer
CCL2 ACKR2	Epithelial cells	Endothelial
CCL2 ACKR2	Epithelial cells	Mast cells
CCL2 ACKR2	Epithelial cells	Myeloid
CCL2 ACKR2	Fibroblast	Alveolar
CCL2 ACKR2	Fibroblast	Cancer
CCL2 ACKR2	Fibroblast	Endothelial
CCL2 ACKR2	Fibroblast	Mast cells
CCL2 ACKR2	Fibroblast	Myeloid
CCL2 ACKR2	Mast cells	Alveolar
CCL2 ACKR2	Mast cells	Cancer
CCL2 ACKR2	Mast cells	Endothelial
CCL2 ACKR2	Mast cells	Mast cells
CCL2 ACKR2	Mast cells	Myeloid
CCL2 ACKR2	Myeloid	Alveolar
CCL2 ACKR2	Myeloid	Cancer
CCL2 ACKR2	Myeloid	Endothelial
CCL2 ACKR2	Myeloid	Mast cells
CCL2 ACKR2	Myeloid	Myeloid
CCL2 ACKR2	T cells	Alveolar
CCL2 ACKR2	T cells	Cancer
CCL2 ACKR2	T cells	Endothelial
CCL2 ACKR2	T cells	Mast cells
CCL2 ACKR2	T cells	Myeloid
CCL2 ACKR4	Alveolar	Alveolar
CCL2 ACKR4	Alveolar	Endothelial
CCL2 ACKR4	Alveolar	Fibroblast
CCL2 ACKR4	Alveolar	Myeloid
CCL2 ACKR4	Alveolar	T cells
CCL2 ACKR4	B cells	Alveolar
CCL2 ACKR4	B cells	Endothelial
CCL2 ACKR4	B cells	Fibroblast
CCL2 ACKR4	B cells	Myeloid
CCL2 ACKR4	B cells	T cells
CCL2 ACKR4	Cancer	Alveolar
CCL2 ACKR4	Cancer	Endothelial
CCL2 ACKR4	Cancer	Fibroblast
CCL2 ACKR4	Cancer	Myeloid
CCL2 ACKR4	Cancer	T cells
CCL2 ACKR4	Endothelial	Alveolar
CCL2 ACKR4	Endothelial	Endothelial
CCL2 ACKR4	Endothelial	Fibroblast
CCL2 ACKR4	Endothelial	Myeloid
CCL2 ACKR4	Endothelial	T cells
CCL2 ACKR4	Epithelial cells	Alveolar
CCL2 ACKR4	Epithelial cells	Endothelial
CCL2 ACKR4	Epithelial cells	Fibroblast
CCL2 ACKR4	Epithelial cells	Myeloid
CCL2 ACKR4	Epithelial cells	T cells
CCL2 ACKR4	Fibroblast	Alveolar
CCL2 ACKR4	Fibroblast	Endothelial
CCL2 ACKR4	Fibroblast	Fibroblast
CCL2 ACKR4	Fibroblast	Myeloid
CCL2 ACKR4	Fibroblast	T cells
CCL2 ACKR4	Mast cells	Alveolar
CCL2 ACKR4	Mast cells	Endothelial
CCL2 ACKR4	Mast cells	Fibroblast
CCL2 ACKR4	Mast cells	Myeloid
CCL2 ACKR4	Mast cells	T cells
CCL2 ACKR4	Myeloid	Alveolar
CCL2 ACKR4	Myeloid	Endothelial
CCL2 ACKR4	Myeloid	Fibroblast
CCL2 ACKR4	Myeloid	Myeloid
CCL2 ACKR4	Myeloid	T cells
CCL2 ACKR4	T cells	Alveolar
CCL2 ACKR4	T cells	Endothelial
CCL2 ACKR4	T cells	Fibroblast
CCL2 ACKR4	T cells	Myeloid
CCL2 ACKR4	T cells	T cells
CCL2 CCR1	Alveolar	Alveolar
CCL2 CCR1	Alveolar	B cells
CCL2 CCR1	Alveolar	Cancer
CCL2 CCR1	Alveolar	Endothelial
CCL2 CCR1	Alveolar	Fibroblast
CCL2 CCR1	Alveolar	Mast cells
CCL2 CCR1	Alveolar	Myeloid
CCL2 CCR1	Alveolar	T cells
CCL2 CCR1	B cells	Alveolar
CCL2 CCR1	B cells	B cells
CCL2 CCR1	B cells	Cancer
CCL2 CCR1	B cells	Endothelial
CCL2 CCR1	B cells	Fibroblast
CCL2 CCR1	B cells	Mast cells
CCL2 CCR1	B cells	Myeloid
CCL2 CCR1	B cells	T cells
CCL2 CCR1	Cancer	Alveolar
CCL2 CCR1	Cancer	B cells
CCL2 CCR1	Cancer	Cancer
CCL2 CCR1	Cancer	Endothelial
CCL2 CCR1	Cancer	Fibroblast
CCL2 CCR1	Cancer	Mast cells
CCL2 CCR1	Cancer	Myeloid
CCL2 CCR1	Cancer	T cells
CCL2 CCR1	Endothelial	Alveolar
CCL2 CCR1	Endothelial	B cells
CCL2 CCR1	Endothelial	Cancer
CCL2 CCR1	Endothelial	Endothelial
CCL2 CCR1	Endothelial	Fibroblast
CCL2 CCR1	Endothelial	Mast cells
CCL2 CCR1	Endothelial	Myeloid
CCL2 CCR1	Endothelial	T cells
CCL2 CCR1	Epithelial cells	Alveolar
CCL2 CCR1	Epithelial cells	B cells
CCL2 CCR1	Epithelial cells	Cancer
CCL2 CCR1	Epithelial cells	Endothelial
CCL2 CCR1	Epithelial cells	Fibroblast
CCL2 CCR1	Epithelial cells	Mast cells
CCL2 CCR1	Epithelial cells	Myeloid
CCL2 CCR1	Epithelial cells	T cells
CCL2 CCR1	Fibroblast	Alveolar
CCL2 CCR1	Fibroblast	B cells
CCL2 CCR1	Fibroblast	Cancer
CCL2 CCR1	Fibroblast	Endothelial
CCL2 CCR1	Fibroblast	Fibroblast
CCL2 CCR1	Fibroblast	Mast cells
CCL2 CCR1	Fibroblast	Myeloid
CCL2 CCR1	Fibroblast	T cells
CCL2 CCR1	Mast cells	Alveolar
CCL2 CCR1	Mast cells	B cells
CCL2 CCR1	Mast cells	Cancer
CCL2 CCR1	Mast cells	Endothelial
CCL2 CCR1	Mast cells	Fibroblast
CCL2 CCR1	Mast cells	Mast cells
CCL2 CCR1	Mast cells	Myeloid
CCL2 CCR1	Mast cells	T cells
CCL2 CCR1	Myeloid	Alveolar
CCL2 CCR1	Myeloid	B cells
CCL2 CCR1	Myeloid	Cancer
CCL2 CCR1	Myeloid	Endothelial
CCL2 CCR1	Myeloid	Fibroblast
CCL2 CCR1	Myeloid	Mast cells
CCL2 CCR1	Myeloid	Myeloid
CCL2 CCR1	Myeloid	T cells
CCL2 CCR1	T cells	Alveolar
CCL2 CCR1	T cells	B cells
CCL2 CCR1	T cells	Cancer
CCL2 CCR1	T cells	Endothelial
CCL2 CCR1	T cells	Fibroblast
CCL2 CCR1	T cells	Mast cells
CCL2 CCR1	T cells	Myeloid
CCL2 CCR1	T cells	T cells
CCL2 CCR10	Alveolar	Alveolar
CCL2 CCR10	Alveolar	B cells
CCL2 CCR10	Alveolar	Cancer
CCL2 CCR10	Alveolar	Endothelial
CCL2 CCR10	Alveolar	Fibroblast
CCL2 CCR10	Alveolar	Myeloid
CCL2 CCR10	Alveolar	T cells
CCL2 CCR10	B cells	Alveolar
CCL2 CCR10	B cells	B cells
CCL2 CCR10	B cells	Cancer
CCL2 CCR10	B cells	Endothelial
CCL2 CCR10	B cells	Fibroblast
CCL2 CCR10	B cells	Myeloid
CCL2 CCR10	B cells	T cells
CCL2 CCR10	Cancer	Alveolar
CCL2 CCR10	Cancer	B cells
CCL2 CCR10	Cancer	Cancer
CCL2 CCR10	Cancer	Endothelial
CCL2 CCR10	Cancer	Fibroblast
CCL2 CCR10	Cancer	Myeloid
CCL2 CCR10	Cancer	T cells
CCL2 CCR10	Endothelial	Alveolar
CCL2 CCR10	Endothelial	B cells
CCL2 CCR10	Endothelial	Cancer
CCL2 CCR10	Endothelial	Endothelial
CCL2 CCR10	Endothelial	Fibroblast
CCL2 CCR10	Endothelial	Myeloid
CCL2 CCR10	Endothelial	T cells
CCL2 CCR10	Epithelial cells	Alveolar
CCL2 CCR10	Epithelial cells	B cells
CCL2 CCR10	Epithelial cells	Cancer
CCL2 CCR10	Epithelial cells	Endothelial
CCL2 CCR10	Epithelial cells	Fibroblast
CCL2 CCR10	Epithelial cells	Myeloid
CCL2 CCR10	Epithelial cells	T cells
CCL2 CCR10	Fibroblast	Alveolar
CCL2 CCR10	Fibroblast	B cells
CCL2 CCR10	Fibroblast	Cancer
CCL2 CCR10	Fibroblast	Endothelial
CCL2 CCR10	Fibroblast	Fibroblast
CCL2 CCR10	Fibroblast	Myeloid
CCL2 CCR10	Fibroblast	T cells
CCL2 CCR10	Mast cells	Alveolar
CCL2 CCR10	Mast cells	B cells
CCL2 CCR10	Mast cells	Cancer
CCL2 CCR10	Mast cells	Endothelial
CCL2 CCR10	Mast cells	Fibroblast
CCL2 CCR10	Mast cells	Myeloid
CCL2 CCR10	Mast cells	T cells
CCL2 CCR10	Myeloid	Alveolar
CCL2 CCR10	Myeloid	B cells
CCL2 CCR10	Myeloid	Cancer
CCL2 CCR10	Myeloid	Endothelial
CCL2 CCR10	Myeloid	Fibroblast
CCL2 CCR10	Myeloid	Myeloid
CCL2 CCR10	Myeloid	T cells
CCL2 CCR10	T cells	Alveolar
CCL2 CCR10	T cells	B cells
CCL2 CCR10	T cells	Cancer
CCL2 CCR10	T cells	Endothelial
CCL2 CCR10	T cells	Fibroblast
CCL2 CCR10	T cells	Myeloid
CCL2 CCR10	T cells	T cells
CCL2 CCR2	Alveolar	Alveolar
CCL2 CCR2	Alveolar	B cells
CCL2 CCR2	Alveolar	Cancer
CCL2 CCR2	Alveolar	Fibroblast
CCL2 CCR2	Alveolar	Myeloid
CCL2 CCR2	Alveolar	T cells
CCL2 CCR2	B cells	Alveolar
CCL2 CCR2	B cells	B cells
CCL2 CCR2	B cells	Cancer
CCL2 CCR2	B cells	Fibroblast
CCL2 CCR2	B cells	Myeloid
CCL2 CCR2	B cells	T cells
CCL2 CCR2	Cancer	Alveolar
CCL2 CCR2	Cancer	B cells
CCL2 CCR2	Cancer	Cancer
CCL2 CCR2	Cancer	Fibroblast
CCL2 CCR2	Cancer	Myeloid
CCL2 CCR2	Cancer	T cells
CCL2 CCR2	Endothelial	Alveolar
CCL2 CCR2	Endothelial	B cells
CCL2 CCR2	Endothelial	Cancer
CCL2 CCR2	Endothelial	Fibroblast
CCL2 CCR2	Endothelial	Myeloid
CCL2 CCR2	Endothelial	T cells
CCL2 CCR2	Epithelial cells	Alveolar
CCL2 CCR2	Epithelial cells	B cells
CCL2 CCR2	Epithelial cells	Cancer
CCL2 CCR2	Epithelial cells	Fibroblast
CCL2 CCR2	Epithelial cells	Myeloid
CCL2 CCR2	Epithelial cells	T cells
CCL2 CCR2	Fibroblast	Alveolar
CCL2 CCR2	Fibroblast	B cells
CCL2 CCR2	Fibroblast	Cancer
CCL2 CCR2	Fibroblast	Fibroblast
CCL2 CCR2	Fibroblast	Myeloid
CCL2 CCR2	Fibroblast	T cells
CCL2 CCR2	Mast cells	Alveolar
CCL2 CCR2	Mast cells	B cells
CCL2 CCR2	Mast cells	Cancer
CCL2 CCR2	Mast cells	Fibroblast
CCL2 CCR2	Mast cells	Myeloid
CCL2 CCR2	Mast cells	T cells
CCL2 CCR2	Myeloid	Alveolar
CCL2 CCR2	Myeloid	B cells
CCL2 CCR2	Myeloid	Cancer
CCL2 CCR2	Myeloid	Fibroblast
CCL2 CCR2	Myeloid	Myeloid
CCL2 CCR2	Myeloid	T cells
CCL2 CCR2	T cells	Alveolar
CCL2 CCR2	T cells	B cells
CCL2 CCR2	T cells	Cancer
CCL2 CCR2	T cells	Fibroblast
CCL2 CCR2	T cells	Myeloid
CCL2 CCR2	T cells	T cells
CCL2 CCR3	Alveolar	Cancer
CCL2 CCR3	Alveolar	Myeloid
CCL2 CCR3	Alveolar	T cells
CCL2 CCR3	B cells	Cancer
CCL2 CCR3	B cells	Myeloid
CCL2 CCR3	B cells	T cells
CCL2 CCR3	Cancer	Cancer
CCL2 CCR3	Cancer	Myeloid
CCL2 CCR3	Cancer	T cells
CCL2 CCR3	Endothelial	Cancer
CCL2 CCR3	Endothelial	Myeloid
CCL2 CCR3	Endothelial	T cells
CCL2 CCR3	Epithelial cells	Cancer
CCL2 CCR3	Epithelial cells	Myeloid
CCL2 CCR3	Epithelial cells	T cells
CCL2 CCR3	Fibroblast	Cancer
CCL2 CCR3	Fibroblast	Myeloid
CCL2 CCR3	Fibroblast	T cells
CCL2 CCR3	Mast cells	Cancer
CCL2 CCR3	Mast cells	Myeloid
CCL2 CCR3	Mast cells	T cells
CCL2 CCR3	Myeloid	Cancer
CCL2 CCR3	Myeloid	Myeloid
CCL2 CCR3	Myeloid	T cells
CCL2 CCR3	T cells	Cancer
CCL2 CCR3	T cells	Myeloid
CCL2 CCR3	T cells	T cells
CCL2 CCR4	Alveolar	Alveolar
CCL2 CCR4	Alveolar	Cancer
CCL2 CCR4	Alveolar	Myeloid
CCL2 CCR4	Alveolar	T cells
CCL2 CCR4	B cells	Alveolar
CCL2 CCR4	B cells	Cancer
CCL2 CCR4	B cells	Myeloid
CCL2 CCR4	B cells	T cells
CCL2 CCR4	Cancer	Alveolar
CCL2 CCR4	Cancer	Cancer
CCL2 CCR4	Cancer	Myeloid
CCL2 CCR4	Cancer	T cells
CCL2 CCR4	Endothelial	Alveolar
CCL2 CCR4	Endothelial	Cancer
CCL2 CCR4	Endothelial	Myeloid
CCL2 CCR4	Endothelial	T cells
CCL2 CCR4	Epithelial cells	Alveolar
CCL2 CCR4	Epithelial cells	Cancer
CCL2 CCR4	Epithelial cells	Myeloid
CCL2 CCR4	Epithelial cells	T cells
CCL2 CCR4	Fibroblast	Alveolar
CCL2 CCR4	Fibroblast	Cancer
CCL2 CCR4	Fibroblast	Myeloid
CCL2 CCR4	Fibroblast	T cells
CCL2 CCR4	Mast cells	Alveolar
CCL2 CCR4	Mast cells	Cancer
CCL2 CCR4	Mast cells	Myeloid
CCL2 CCR4	Mast cells	T cells
CCL2 CCR4	Myeloid	Alveolar
CCL2 CCR4	Myeloid	Cancer
CCL2 CCR4	Myeloid	Myeloid
CCL2 CCR4	Myeloid	T cells
CCL2 CCR4	T cells	Alveolar
CCL2 CCR4	T cells	Cancer
CCL2 CCR4	T cells	Myeloid
CCL2 CCR4	T cells	T cells
CCL2 CCR5	Alveolar	Alveolar
CCL2 CCR5	Alveolar	B cells
CCL2 CCR5	Alveolar	Cancer
CCL2 CCR5	Alveolar	Fibroblast
CCL2 CCR5	Alveolar	Myeloid
CCL2 CCR5	Alveolar	T cells
CCL2 CCR5	B cells	Alveolar
CCL2 CCR5	B cells	B cells
CCL2 CCR5	B cells	Cancer
CCL2 CCR5	B cells	Fibroblast
CCL2 CCR5	B cells	Myeloid
CCL2 CCR5	B cells	T cells
CCL2 CCR5	Cancer	Alveolar
CCL2 CCR5	Cancer	B cells
CCL2 CCR5	Cancer	Cancer
CCL2 CCR5	Cancer	Fibroblast
CCL2 CCR5	Cancer	Myeloid
CCL2 CCR5	Cancer	T cells
CCL2 CCR5	Endothelial	Alveolar
CCL2 CCR5	Endothelial	B cells
CCL2 CCR5	Endothelial	Cancer
CCL2 CCR5	Endothelial	Fibroblast
CCL2 CCR5	Endothelial	Myeloid
CCL2 CCR5	Endothelial	T cells
CCL2 CCR5	Epithelial cells	Alveolar
CCL2 CCR5	Epithelial cells	B cells
CCL2 CCR5	Epithelial cells	Cancer
CCL2 CCR5	Epithelial cells	Fibroblast
CCL2 CCR5	Epithelial cells	Myeloid
CCL2 CCR5	Epithelial cells	T cells
CCL2 CCR5	Fibroblast	Alveolar
CCL2 CCR5	Fibroblast	B cells
CCL2 CCR5	Fibroblast	Cancer
CCL2 CCR5	Fibroblast	Fibroblast
CCL2 CCR5	Fibroblast	Myeloid
CCL2 CCR5	Fibroblast	T cells
CCL2 CCR5	Mast cells	Alveolar
CCL2 CCR5	Mast cells	B cells
CCL2 CCR5	Mast cells	Cancer
CCL2 CCR5	Mast cells	Fibroblast
CCL2 CCR5	Mast cells	Myeloid
CCL2 CCR5	Mast cells	T cells
CCL2 CCR5	Myeloid	Alveolar
CCL2 CCR5	Myeloid	B cells
CCL2 CCR5	Myeloid	Cancer
CCL2 CCR5	Myeloid	Fibroblast
CCL2 CCR5	Myeloid	Myeloid
CCL2 CCR5	Myeloid	T cells
CCL2 CCR5	T cells	Alveolar
CCL2 CCR5	T cells	B cells
CCL2 CCR5	T cells	Cancer
CCL2 CCR5	T cells	Fibroblast
CCL2 CCR5	T cells	Myeloid
CCL2 CCR5	T cells	T cells
CCL3 ACKR2	Alveolar	Alveolar
CCL3 ACKR2	Alveolar	Cancer
CCL3 ACKR2	Alveolar	Endothelial
CCL3 ACKR2	Alveolar	Mast cells
CCL3 ACKR2	Alveolar	Myeloid
CCL3 ACKR2	B cells	Alveolar
CCL3 ACKR2	B cells	Cancer
CCL3 ACKR2	B cells	Endothelial
CCL3 ACKR2	B cells	Mast cells
CCL3 ACKR2	B cells	Myeloid
CCL3 ACKR2	Cancer	Alveolar
CCL3 ACKR2	Cancer	Cancer
CCL3 ACKR2	Cancer	Endothelial
CCL3 ACKR2	Cancer	Mast cells
CCL3 ACKR2	Cancer	Myeloid
CCL3 ACKR2	Endothelial	Alveolar
CCL3 ACKR2	Endothelial	Cancer
CCL3 ACKR2	Endothelial	Endothelial
CCL3 ACKR2	Endothelial	Mast cells
CCL3 ACKR2	Endothelial	Myeloid
CCL3 ACKR2	Epithelial cells	Alveolar
CCL3 ACKR2	Epithelial cells	Cancer
CCL3 ACKR2	Epithelial cells	Endothelial
CCL3 ACKR2	Epithelial cells	Mast cells
CCL3 ACKR2	Epithelial cells	Myeloid
CCL3 ACKR2	Fibroblast	Alveolar
CCL3 ACKR2	Fibroblast	Cancer
CCL3 ACKR2	Fibroblast	Endothelial
CCL3 ACKR2	Fibroblast	Mast cells
CCL3 ACKR2	Fibroblast	Myeloid
CCL3 ACKR2	Mast cells	Alveolar
CCL3 ACKR2	Mast cells	Cancer
CCL3 ACKR2	Mast cells	Endothelial
CCL3 ACKR2	Mast cells	Mast cells
CCL3 ACKR2	Mast cells	Myeloid
CCL3 ACKR2	Myeloid	Alveolar
CCL3 ACKR2	Myeloid	Cancer
CCL3 ACKR2	Myeloid	Endothelial
CCL3 ACKR2	Myeloid	Mast cells
CCL3 ACKR2	Myeloid	Myeloid
CCL3 ACKR2	T cells	Alveolar
CCL3 ACKR2	T cells	Cancer
CCL3 ACKR2	T cells	Endothelial
CCL3 ACKR2	T cells	Mast cells
CCL3 ACKR2	T cells	Myeloid
CCL3 CCR1	Alveolar	Alveolar
CCL3 CCR1	Alveolar	B cells
CCL3 CCR1	Alveolar	Cancer
CCL3 CCR1	Alveolar	Endothelial
CCL3 CCR1	Alveolar	Fibroblast
CCL3 CCR1	Alveolar	Mast cells
CCL3 CCR1	Alveolar	Myeloid
CCL3 CCR1	Alveolar	T cells
CCL3 CCR1	B cells	Alveolar
CCL3 CCR1	B cells	B cells
CCL3 CCR1	B cells	Cancer
CCL3 CCR1	B cells	Endothelial
CCL3 CCR1	B cells	Fibroblast
CCL3 CCR1	B cells	Mast cells
CCL3 CCR1	B cells	Myeloid
CCL3 CCR1	B cells	T cells
CCL3 CCR1	Cancer	Alveolar
CCL3 CCR1	Cancer	B cells
CCL3 CCR1	Cancer	Cancer
CCL3 CCR1	Cancer	Endothelial
CCL3 CCR1	Cancer	Fibroblast
CCL3 CCR1	Cancer	Mast cells
CCL3 CCR1	Cancer	Myeloid
CCL3 CCR1	Cancer	T cells
[truncated: 27,741 more rows]
